# Supplementary material for: The rs508487, rs236911, and rs236918 Genetic Variants of the Proprotein Convertase Subtilisin–Kexin Type 7 (PCSK7) Gene Are Associated with Acute Coronary Syndrome and with Plasma Concentrations of HDL-Cholesterol and Triglycerides
Source: Cells. 2021 Jun 9;10(6):1444. doi: 10.3390/cells10061444 (PMC8227151; doi:10.3390/cells10061444)
Supplement: Supplementary file 1 [file cells-10-01444-s001.zip]

Archive with 1 entries (1 files):
- PCSK7 polymorphisms and Clinical data.xls
