# Supplementary material for: The rs508487, rs236911, and rs236918 Genetic Variants of the Proprotein Convertase Subtilisin–Kexin Type 7 (PCSK7) Gene Are Associated with Acute Coronary Syndrome and with Plasma Concentrations of HDL-Cholesterol and Triglycerides
Source: Cells. 2021 Jun 9;10(6):1444. doi: 10.3390/cells10061444 (PMC8227151; doi:10.3390/cells10061444)
Supplement: Supplementary file 1 [file cells-10-01444-s001.zip › PCSK7 polymorphisms and Clinical data.xls]

## Sheet: Hoja1
Dx	rs236918	rs236911	rs508487	Age	Gender	Body mass index	Dyastolic blood pressure	systolic blood pressure	Glucose	Total Cholesterol	HDL-C	LDL-C	Triglycerides	Smoking Habit	Hypertension	Diabetes mellitus	Dyslipidemia	Ratio LDL/HDL
Caso	C/G	C/A	C/C	68	Male	32.88	80	130	105	212	46	164	122	Yes	Yes	No	Yes	3.57
Caso	C/G	C/A	C/T	53	Male	33.46	90	130	320	131	32	44	275	No	Yes	Yes	Yes	1.38
Caso	G/G	C/A	C/C	50	Male	36.81	80	140	140	221	37	143	202	Yes	Yes	Yes	Yes	3.86
Caso	G/G	A/A	C/C	57	Male	28.34	82	148	560	112	41	46	125	Yes	Yes	Yes	No	1.12
Caso	G/G	A/A	C/C	50	Male	24.22	60	110	381	86	45	147	160	No	No	No	Yes	3.26
Caso	C/G	C/A	C/C	65	Male	27.89	60	130	182	99	32	45	106	Yes	Yes	Yes	Yes	1.41
Caso	C/G	C/A	C/C	54	Male	27.44	75	120	128	148	41	88	149	No	No	No	No	2.15
Caso	C/G	C/A	C/T	70	Male	28.58	80	130	141	101	27	33	204	Yes	Yes	No	Yes	1.22
Caso	C/G	C/A	C/C	46	Male	26.04	80	130	176	182	34	132	101	No	Yes	Yes	Yes	3.88
Caso	C/G	C/A	C/T	64	Male	25.31	70	110	206	199	43	96	297	No	No	No	Yes	2.23
Caso	G/G	A/A	C/C	76	Female	23.34	70	160	436	210	60	124	130	Yes	Yes	Yes	No	2.07
Caso	G/G	A/A	C/C	60	Female	31.25	90	130	124	208	38	95	166	No	Yes	No	Yes	2.5
Caso	C/C	C/C	C/C	65	Male	35.99	90	150	143	220	50	177	180	Yes	Yes	No	Yes	3.54
Caso	G/G	A/A	C/T	57	Male	31.14	80	140	241	230	42	150	203	Yes	Yes	No	Yes	3.57
Caso	C/G	C/A	C/C	74	Male	25.46	80	130	89	176	48	81	329	Yes	Yes	No	Yes	1.69
Caso	C/G	C/A	C/C	38	Female	27.34	60	90	112	138	41	88	168	Yes	No	No	Yes	2.15
Caso	G/G	C/A	C/C	41	Male	23.94	70	110	186	170	43	108	91	No	No	No	No	2.51
Caso	C/G	C/A	C/C	71	Male	30	90	130	140	253	46	130	385	No	Yes	Yes	Yes	2.83
Caso	G/G	A/A	C/C	58	Male	29.38	85	150	226	115	25	79	46	Yes	Yes	Yes	Yes	3.16
Caso	C/G	C/A	C/C	58	Female	32.46	73	159	212	196	45	128	203	No	Yes	Yes	Yes	2.84
Caso	C/G	C/A	C/C	59	Male	26.56	70	110	366	122	40	148	117	No	No	No	Yes	3.7
Caso	C/G	C/A	C/C	52	Male	27.08	90	135	303	206	36	81	224	Yes	Yes	Yes	Yes	2.25
Caso	C/G	C/A	C/C	60	Male	29.76	90	140	220	194	47	139	793	Yes	Yes	No	Yes	2.96
Caso	C/C	C/C	C/T	50	Male	28.23	100	130	78	190	36	182	330	Yes	Yes	No	Yes	5.06
Caso	C/G	C/A	C/C	25	Male	23.38	75	110	96	172	33	130	174	Yes	No	No	Yes	3.94
Caso	G/G	A/A	C/C	71	Female	32	110	190	152	209	69	119	101	No	Yes	No	No	1.72
Caso	G/G	A/A	C/C	62	Male	27.64	82	120	239	122	35	140	162	No	Yes	No	Yes	4
Caso	C/G	C/A	C/C	49	Male	27.55	61	134	115	172	52	111	171	No	Yes	No	Yes	2.13
Caso	G/G	A/A	C/C	54	Male	31.96	80	130	125	190	33	91	330	No	Yes	No	Yes	2.76
Caso	G/G	A/A	C/C	65	Male	25.78	70	120	134	216	35	102	392	Yes	No	Yes	Yes	2.91
Caso	C/G	C/A	C/T	69	Male	27.12	80	160	190	311	45	110	270	No	Yes	Yes	Yes	2.44
Caso	G/G	A/A	C/C	78	Male	24.45	80	130	110	170	35	131	70	Yes	Yes	No	Yes	3.74
Caso	C/G	C/A	C/C	53	Male	29.73	100	160	170	212	41	170	110	Yes	Yes	No	Yes	4.15
Caso	G/G	A/A	C/C	39	Male	28.89	65	110	177	340	48	217	690	Yes	No	No	Yes	4.52
Caso	G/G	A/A	C/C	53	Male	28.69	75	180	105	188	50	120	215	Yes	Yes	No	Yes	2.4
Caso	C/G	C/A	C/C	75	Male	20.57	70	130	346	148	49	69	149	No	Yes	Yes	No	1.41
Caso	G/G	C/A	C/C	58	Male	27.04	90	130	90	245	58	156	154	Yes	Yes	No	Yes	2.69
Caso	G/G	A/A	C/C	53	Male	22.95	70	110	86	186	42	111	164	Yes	No	No	Yes	2.64
Caso	G/G	A/A	C/C	58	Male	29.76	80	120	77	163	30	15	300	Yes	No	No	Yes	0.5
Caso	C/G	C/A	C/C	70	Female	26.17	50	90	207	102	33	38	135	No	No	No	Yes	1.15
Caso	G/G	A/A	C/C	54	Male	31.96	70	100	115	190	33	91	330	No	No	No	Yes	2.76
Caso	G/G	C/A	C/T	74	Male	33.76	115	175	309	290	75	194	407	Yes	Yes	No	Yes	2.59
Caso	G/G	A/A	C/C	48	Male	25.48	70	110	99	218	47	145	157	No	No	No	Yes	3.09
Caso	G/G	A/A	C/C	55	Male	28.34	80	108	453	200	54	153	298	Yes	No	No	Yes	2.83
Caso	G/G	A/A	C/C	56	Male	25.71	70	110	367	169	42	90	187	No	No	No	Yes	2.14
Caso	G/G	A/A	C/C	62	Male	32.87	135	180	495	135	35	150	300	No	Yes	No	Yes	4.29
Caso	C/G	C/A	C/T	42	Male	24.8	78	115	374	226	48	171	236	Yes	No	No	Yes	3.56
Caso	G/G	C/A	C/C	60	Male	23.51	70	110	125	164	49	84	147	No	No	Yes	No	1.71
Caso	G/G	A/A	C/C	75	Male	22.21	90	150	212	212	30	143	245	Yes	Yes	No	Yes	4.77
Caso	G/G	A/A	C/C	64	Male	23.61	75	110	344	261	39	185	301	Yes	No	No	Yes	4.74
Caso	G/G	A/A	C/C	41	Male	23.88	80	120	95	217	37	94	323	Yes	No	No	Yes	2.54
Caso	G/G	A/A	C/C	33	Male	23.99	90	135	340	222	42	139	192	No	Yes	No	Yes	3.31
Caso	C/G	C/A	C/C	53	Female	24.99	90	135	340	222	42	139	192	No	Yes	Yes	Yes	3.31
Caso	G/G	A/A	C/C	33	Male	23.99	90	135	101	222	42	139	192	No	Yes	No	Yes	3.31
Caso	G/G	A/A	C/C	70	Male	24.61	90	160	140	76	45	39	134	Yes	Yes	No	No	0.87
Caso	G/G	A/A	C/C	56	Male	27.04	80	130	355	172	38	114	99	Yes	Yes	No	Yes	3
Caso	C/G	C/A	C/C	30	Male	29.02	68	132	281	189	39	83	288	No	Yes	Yes	Yes	2.13
Caso	G/G	A/A	C/C	48	Male	25.71	75	110	215	230	37	170	230	No	No	No	Yes	4.59
Caso	G/G	A/A	C/C	66	Male	21.64	70	110	148	162	35	101	128	Yes	No	No	Yes	2.89
Caso	C/G	C/A	C/T	73	Male	27.56	70	160	108	145	62	80	80	No	Yes	No	No	1.29
Caso	C/G	C/A	C/C	60	Male	27.34	70	110	745	154	36	56	121	No	No	Yes	Yes	1.56
Caso	G/G	A/A	C/C	49	Male	23.12	80	160	132	127	34	56	106	Yes	Yes	No	Yes	1.65
Caso	G/G	A/A	C/C	43	Male	26.57	70	120	66	113	47	53	86	Yes	No	No	No	1.13
Caso	C/G	C/A	C/T	76	Female	25.85	85	140	120	280	49	190	314	No	Yes	No	Yes	3.88
Caso	G/G	A/A	C/C	53	Male	29.38	110	160	432	169	44	65	296	No	Yes	No	Yes	1.48
Caso	G/G	A/A	C/C	69	Male	24.44	80	130	130	125	30	129	257	No	Yes	No	Yes	4.3
Caso	G/G	A/A	C/C	56	Male	33.3	115	150	410	96	22	47	135	Yes	Yes	No	Yes	2.14
Caso	C/G	C/C	C/C	44	Male	33.06	100	140	101	250	37	133	200	Yes	Yes	No	Yes	3.59
Caso	C/G	C/A	C/C	71	Female	24.97	90	140	110	271	38	199	221	Yes	Yes	No	Yes	5.24
Caso	G/G	A/A	C/C	49	Male	30.12	60	110	90	156	38	95	141	No	No	No	Yes	2.5
Caso	G/G	A/A	C/C	49	Male	22.77	70	120	101	211	30	113	268	No	No	No	Yes	3.77
Caso	G/G	A/A	C/C	52	Male	29.38	86	121	94	184	32	122	287	Yes	Yes	No	Yes	3.81
Caso	G/G	A/A	C/C	72	Male	24.38	80	110	240	145	37	84	116	Yes	No	Yes	Yes	2.27
Caso	G/G	A/A	C/C	76	Male	26.99	70	110	80	110	26	132	188	No	No	No	Yes	5.08
Caso	G/G	A/A	C/C	64	Male	20.2	60	90	104	121	30	79	148	No	No	No	Yes	2.63
Caso	G/G	C/A	C/C	44	Male	25.47	85	130	130	189	49	113	134	No	Yes	No	No	2.31
Caso	G/G	A/A	C/C	64	Male	27.34	92	150	118	107	28	68	107	No	Yes	No	Yes	2.43
Caso	G/G	A/A	C/C	72	Male	29.03	80	140	107	116	44	65	99	Yes	Yes	No	No	1.48
Caso	G/G	A/A	C/C	72	Male	30.48	60	100	127	40	15	19	68	No	No	No	Yes	1.27
Caso	G/G	A/A	C/C	53	Male	22.04	57	100	113	185	33	124	249	No	No	No	Yes	3.76
Caso	C/G	C/A	C/T	38	Male	30.42	83	123	92	179	29	95	349	No	Yes	No	Yes	3.28
Caso	C/G	C/A	C/C	78	Male	22.04	75	120	91	148	42	83	112	Yes	No	No	No	1.98
Caso	G/G	A/A	C/C	62	Female	21.08	80	140	286	253	47	150	249	No	Yes	Yes	Yes	3.19
Caso	G/G	C/A	C/C	66	Male	27.13	70	120	87	126	28	64	42	Yes	No	No	Yes	2.29
Caso	C/G	C/A	C/C	51	Male	31.25	70	110	95	172	36	97	196	No	No	No	Yes	2.69
Caso	G/G	A/A	C/C	48	Male	27.34	70	120	88	89	25	52	69	No	No	No	Yes	2.08
Caso	G/G	A/A	C/C	59	Male	25.15	60	110	108	205	41	170	214	Yes	No	No	Yes	4.15
Caso	C/G	C/A	C/T	72	Male	25.71	90	150	105	112	11	85	81	Yes	Yes	No	Yes	7.73
Caso	G/G	C/A	C/C	50	Male	34.57	80	120	180	230	49	125	276	No	No	No	Yes	2.55
Caso	G/G	A/A	C/C	72	Male	21.77	60	90	148	104	13	68	115	No	No	Yes	Yes	5.23
Caso	C/G	C/A	C/T	59	Male	35.16	56	94	100	163	27	110	128	Yes	No	No	Yes	4.07
Caso	C/G	C/A	C/C	68	Male	24.22	77	102	96	94	34	39	106	No	No	No	Yes	1.15
Caso	G/G	A/A	C/C	59	Male	32.05	86	159	117	160	44	98	90	Yes	Yes	Yes	No	2.23
Caso	G/G	A/A	C/C	75	Female	27.06	93	147	252	150	47	77	131	No	Yes	No	No	1.64
Caso	G/G	A/A	C/C	62	Female	30.49	96	147	95	129	33	53	213	Yes	Yes	No	Yes	1.61
Caso	C/G	C/A	C/C	76	Male	29.3	72	114	93	127	29	79	171	No	No	No	Yes	2.72
Caso	C/G	C/A	C/T	58	Male	31.22	60	95	165	174	59	107	95	No	No	No	No	1.81
Caso	G/G	A/A	C/C	59	Female	31.64	70	115	104	177	119	85	214	Yes	No	No	Yes	0.71
Caso	C/G	C/A	C/C	73	Female	20.96	80	150	141	189	45	117	182	No	Yes	Yes	Yes	2.6
Caso	C/G	C/A	C/T	52	Male	27.34	80	110	167	214	40	142	147	No	No	Yes	Yes	3.55
Caso	C/G	C/A	C/C	63	Male	28.13	79	118	107	182	37	131	116	No	No	No	Yes	3.54
Caso	G/G	A/A	C/C	53	Male	29.41	70	110	492	204	40	135	145	Yes	No	No	Yes	3.38
Caso	G/G	A/A	C/C	61	Male	19.43	80	180	133	156	51	79	128	Yes	Yes	Yes	No	1.55
Caso	C/C	C/C	C/C	59	Male	27.34	70	110	107	166	42	106	88	Yes	No	No	No	2.52
Caso	G/G	A/A	C/C	74	Female	29.22	70	100	117	132	55	59	119	No	No	Yes	No	1.07
Caso	C/C	C/C	C/C	60	Male	23.62	70	120	185	141	31	81	144	No	No	Yes	Yes	2.61
Caso	C/G	C/A	C/C	69	Female	26.45	74	136	96	200	46	90	360	No	Yes	No	Yes	1.96
Caso	C/G	C/C	C/C	54	Male	28.52	67	127	144	214	27	109	389	Yes	Yes	No	Yes	4.04
Caso	C/G	C/A	C/T	59	Male	20.76	86	123	129	120	36	65	84	Yes	Yes	No	Yes	1.81
Caso	C/G	C/A	C/C	73	Female	32.05	80	130	122	219	50	141	173	No	Yes	No	Yes	2.82
Caso	G/G	C/A	C/C	49	Male	32.6	70	110	89	168	21	125	108	Yes	No	No	Yes	5.95
Caso	G/G	A/A	C/C	52	Male	24.61	50	110	109	251	46	177	137	Yes	No	No	Yes	3.85
Caso	G/G	A/A	C/C	46	Male	36.71	89	117	127	161	34	113	157	No	Yes	No	Yes	3.32
Caso	G/G	A/A	C/C	72	Male	22.15	90	150	197	233	48	142	162	No	Yes	Yes	Yes	2.96
Caso	C/C	C/C	C/C	67	Female	24.39	80	130	92	203	61	122	98	Yes	Yes	No	No	2
Caso	G/G	A/A	C/C	56	Male	26.26	90	140	153	174	24	39	551	Yes	Yes	Yes	Yes	1.63
Caso	G/G	A/A	C/C	58	Male	25.99	80	130	188	117	36	42	192	No	Yes	No	Yes	1.17
Caso	C/G	C/A	C/T	63	Female	27.34	69	111	170	152	44	88	101	No	No	Yes	No	2
Caso	C/G	C/A	C/C	62	Male	53.15	75	130	161	76	22	35	93	Yes	Yes	Yes	Yes	1.59
Caso	C/G	C/A	C/C	63	Male	26.45	82	157	208	64	21	26	86	No	Yes	Yes	Yes	1.24
Caso	C/G	C/A	C/C	49	Male	26.99	70	100	106	124	52	48	83	Yes	No	No	No	0.92
Caso	G/G	A/A	C/C	53	Male	26.12	100	150	111	165	43	96	177	Yes	Yes	No	Yes	2.23
Caso	G/G	A/A	C/C	61	Female	26.67	88	128	115	141	35	87	93	Yes	Yes	No	Yes	2.49
Caso	G/G	A/A	C/C	78	Male	27.34	92	175	104	144	87	33	203	Yes	Yes	No	Yes	0.38
Caso	G/G	A/A	C/C	71	Male	26.81	51	94	184	220	35	159	175	Yes	No	No	Yes	4.54
Caso	G/G	A/A	C/C	39	Male	30.81	90	150	94	208	57	144	149	Yes	Yes	No	Yes	2.53
Caso	C/G	C/A	C/C	75	Male	28.23	60	100	87	176	30	113	164	Yes	No	No	Yes	3.77
Caso	G/G	C/A	C/C	65	Male	27.68	90	150	172	107	29	42	180	No	Yes	Yes	Yes	1.45
Caso	G/G	A/A	C/C	57	Male	23.71	80	120	118	166	42	124	72	Yes	No	No	No	2.95
Caso	C/G	C/A	C/C	69	Female	26.67	60	100	133	176	30	93	267	No	No	Yes	Yes	3.1
Caso	C/G	C/A	C/C	63	Female	44.14	100	150	230	154	191	70	191	Yes	Yes	Yes	Yes	0.37
Caso	C/C	C/C	C/T	59	Male	24.22	65	96	111	148	44	80	206	Yes	No	No	Yes	1.82
Caso	G/G	C/A	C/C	65	Male	34.72	80	150	109	151	45	86	100	No	Yes	No	No	1.91
Caso	C/G	C/A	C/C	50	Male	25.71	70	120	88	197	42	140	88	No	No	No	Yes	3.33
Caso	C/C	C/C	C/C	53	Male	20.2	74	106	98	164	46	100	199	Yes	No	No	Yes	2.17
Caso	C/G	C/A	C/C	66	Female	25.78	80	137	228	119	38	51	149	No	Yes	Yes	Yes	1.34
Caso	C/G	C/A	C/T	54	Female	26.67	90	140	262	429	46	308	374	No	Yes	Yes	Yes	6.7
Caso	G/G	A/A	C/C	44	Male	24.22	60	104	90	287	38	180	362	Yes	No	No	Yes	4.74
Caso	C/C	C/C	C/C	43	Male	27.34	90	140	367	178	33	94	254	Yes	Yes	Yes	Yes	2.85
Caso	G/G	A/A	C/C	53	Male	26.89	70	120	101	158	39	45	226	Yes	No	No	Yes	1.15
Caso	G/G	C/A	C/C	51	Male	27.68	80	110	94	125	25	68	158	Yes	No	No	Yes	2.72
Caso	G/G	A/A	C/C	60	Male	28.4	100	150	92	237	36	143	288	Yes	Yes	No	Yes	3.97
Caso	G/G	A/A	C/C	47	Male	30.12	92	130	221	124	32	68	236	Yes	Yes	Yes	Yes	2.13
Caso	G/G	A/A	C/C	53	Male	25.71	60	110	220	142	58	62	111	No	No	No	No	1.07
Caso	G/G	A/A	C/C	51	Female	25.1	67	96	129	149	46	64	192	No	No	Yes	Yes	1.39
Caso	C/G	C/C	C/C	67	Female	32.39	80	120	259	90	39	36	74	No	No	Yes	Yes	0.92
Caso	G/G	A/A	C/C	49	Male	26.45	70	100	162	169	49	71	245	Yes	No	Yes	Yes	1.45
Caso	G/G	A/A	C/C	46	Male	25.28	70	120	93	165	51	90	149	No	No	No	No	1.76
Caso	G/G	A/A	C/C	57	Male	35.16	70	120	180	173	41	100	197	Yes	No	No	Yes	2.44
Caso	G/G	A/A	C/C	49	Male	22.49	100	140	189	119	35	34	232	Yes	Yes	Yes	Yes	0.97
Caso	C/G	C/A	C/T	48	Male	23.18	90	160	88	121	64	47	51	No	Yes	No	No	0.73
Caso	C/G	C/A	C/C	75	Male	24.86	80	110	196	172	38	96	191	No	No	No	Yes	2.53
Caso	G/G	A/A	C/C	57	Male	31.58	80	120	135	176	41	117	91	No	No	Yes	No	2.85
Caso	C/C	C/C	C/T	76	Male	25.95	60	110	110	92	42	45	64	No	No	No	No	1.07
Caso	G/G	A/A	C/C	75	Female	38.05	100	180	145	145	47	61	183	No	Yes	No	Yes	1.3
Caso	G/G	A/A	C/C	42	Male	24.22	70	125	198	200	45	121	168	Yes	No	No	Yes	2.69
Caso	C/C	C/C	C/T	58	Male	20.08	80	120	179	176	34	103	115	No	No	Yes	Yes	3.03
Caso	G/G	A/A	C/C	52	Male	25.71	90	120	89	230	48	154	139	Yes	Yes	No	Yes	3.21
Caso	G/G	A/A	C/C	60	Male	26.08	71	100	336	130	18	65	237	Yes	No	Yes	Yes	3.61
Caso	C/G	C/A	C/C	65	Male	26.67	90	140	101	134	44	69	105	No	Yes	No	No	1.57
Caso	C/G	C/A	C/C	67	Male	27.34	58	104	146	170	39	102	144	Yes	No	Yes	Yes	2.62
Caso	G/G	A/A	C/C	56	Male	23.8	74	116	256	274	45	193	181	Yes	No	Yes	Yes	4.29
Caso	G/G	A/A	C/C	58	Female	24.8	74	116	256	274	45	193	181	Yes	No	Yes	Yes	4.29
Caso	G/G	A/A	C/C	28	Male	31.53	80	120	120	278	27	209	250	Yes	No	No	Yes	7.74
Caso	G/G	A/A	C/C	70	Male	23.12	70	120	109	160	37	84	194	Yes	No	No	Yes	2.27
Caso	C/G	C/A	C/C	64	Male	26.3	90	140	187	102	27	53	111	Yes	Yes	No	Yes	1.96
Caso	G/G	C/A	C/C	77	Female	27.73	70	120	122	174	38	102	236	No	No	No	Yes	2.68
Caso	G/G	A/A	C/C	55	Male	30.76	60	100	183	95	25	31	193	No	No	No	Yes	1.24
Caso	G/G	A/A	C/C	74	Male	25.71	70	110	122	162	48	84	149	Yes	No	Yes	No	1.75
Caso	C/G	C/A	C/T	48	Female	27.34	70	110	117	119	33	61	150	No	No	Yes	Yes	1.85
Caso	G/G	A/A	C/C	51	Male	36.14	90	138	84	132	38	52	166	Yes	Yes	No	Yes	1.37
Caso	G/G	A/A	C/C	48	Male	25.25	70	110	124	207	51	133	111	Yes	No	No	Yes	2.61
Caso	G/G	A/A	C/C	67	Male	30.13	90	130	84	185	54	113	90	No	Yes	No	No	2.09
Caso	G/G	A/A	C/C	45	Male	29.39	95	147	88	121	32	65	119	Yes	Yes	No	Yes	2.03
Caso	G/G	C/A	C/C	53	Male	24.21	70	100	142	193	13	162	88	Yes	No	No	Yes	12.46
Caso	G/G	A/A	C/C	61	Female	23.44	93	139	98	237	50	152	173	Yes	Yes	No	Yes	3.04
Caso	C/G	C/A	C/C	47	Male	28.73	60	99	105	91	31	32	138	No	No	No	Yes	1.03
Caso	G/G	A/A	C/C	72	Male	30.12	90	130	372	112	45	52	65	Yes	Yes	Yes	No	1.16
Caso	G/G	A/A	C/C	69	Male	24.01	80	120	89	173	65	92	85	No	No	No	No	1.42
Caso	C/G	C/A	C/C	77	Male	22.89	55	122	64	157	69	73	72	No	No	No	No	1.06
Caso	C/G	C/A	C/C	60	Male	24.91	70	130	98	108	40	63	69	Yes	Yes	No	No	1.58
Caso	G/G	A/A	C/C	59	Male	24.91	70	120	112	224	32	140	245	Yes	No	No	Yes	4.38
Caso	C/G	C/A	C/C	58	Male	31.83	80	120	86	194	68	100	242	Yes	No	No	Yes	1.47
Caso	C/G	C/A	C/C	46	Male	41.52	50	90	183	104	21	45	187	No	No	No	Yes	2.14
Caso	G/G	A/A	C/C	74	Male	21.45	65	110	99	180	32	87	201	No	No	No	Yes	2.72
Caso	C/G	C/A	C/T	34	Male	23.67	90	140	301	196	42	120	307	Yes	Yes	Yes	Yes	2.86
Caso	G/G	A/A	C/C	56	Male	27.55	80	130	115	147	44	97	98	No	Yes	No	No	2.2
Caso	C/G	C/A	C/C	57	Male	30.37	90	140	180	168	35	99	169	Yes	Yes	Yes	Yes	2.83
Caso	C/G	C/A	C/C	75	Female	20.81	70	120	264	66	100	181	77	No	No	No	Yes	1.82
Caso	G/G	A/A	C/C	53	Male	31.57	80	120	89	227	50	135	208	Yes	No	No	Yes	2.7
Caso	G/G	A/A	C/C	38	Male	30.47	90	140	78	40	117	180	115	No	Yes	No	Yes	1.54
Caso	C/G	C/A	C/C	71	Male	25.59	85	150	129	213	32	75	695	No	Yes	Yes	Yes	2.34
Caso	C/G	C/A	C/C	63	Male	22.6	80	120	173	184	51	86	232	No	No	Yes	Yes	1.69
Caso	G/G	A/A	C/C	74	Male	26.64	95	130	176	211	54	190	179	No	Yes	Yes	Yes	3.52
Caso	C/G	C/A	C/C	61	Female	28.65	90	140	211	167	25	70	356	Yes	Yes	Yes	Yes	2.8
Caso	C/G	C/A	C/C	70	Male	24.22	80	120	113	29	54	140	284	No	No	Yes	Yes	2.58
Caso	G/G	A/A	C/C	58	Male	32.04	105	150	232	27	39	82	81	No	Yes	Yes	Yes	2.11
Caso	C/G	C/A	C/C	61	Female	25.71	70	100	110	112	38	60	152	Yes	No	No	Yes	1.58
Caso	G/G	A/A	C/C	53	Female	27.55	60	110	100	192	40	95	285	No	No	No	Yes	2.38
Caso	G/G	A/A	C/C	51	Female	32.05	75	125	89	123	48	49	170	No	No	No	Yes	1.02
Caso	G/G	A/A	C/C	69	Male	37.11	60	130	214	185	35	132	185	No	Yes	Yes	Yes	3.77
Caso	C/G	C/A	C/T	49	Male	29.41	80	120	166	215	35	169	150	Yes	No	No	Yes	4.83
Caso	C/G	C/A	C/C	62	Male	20.96	70	120	102	149	33	93	113	No	No	No	Yes	2.82
Caso	G/G	A/A	C/C	57	Male	25.95	80	130	178	134	41	75	82	Yes	Yes	Yes	No	1.83
Caso	G/G	A/A	C/C	72	Female	40.89	80	160	315	35	65	132	160	No	Yes	Yes	Yes	2.03
Caso	C/G	C/A	C/T	60	Female	38.21	70	140	108	164	41	85	184	No	Yes	No	Yes	2.07
Caso	G/G	A/A	C/C	74	Male	24.8	80	120	120	250	49	192	133	Yes	No	No	Yes	3.92
Caso	G/G	A/A	C/C	66	Male	36.74	80	130	249	190	49	148	128	No	Yes	Yes	Yes	3.02
Caso	C/G	C/A	C/T	70	Female	23.44	85	120	130	32	85	280	173	No	Yes	Yes	Yes	3.29
Caso	C/C	C/C	C/C	61	Male	21.22	80	140	98	126	61	63	60	No	Yes	No	No	1.03
Caso	G/G	A/A	C/C	53	Male	19.85	70	110	88	221	44	154	116	No	No	No	Yes	3.5
Caso	G/G	A/A	C/C	53	Female	25.39	80	130	91	37	33	157	409	No	Yes	No	Yes	4.79
Caso	G/G	A/A	C/C	54	Male	36.33	80	130	331	45	156	219	178	Yes	Yes	Yes	Yes	1.4
Caso	C/G	C/A	C/C	53	Male	39.45	90	160	89	23	25	83	73	Yes	Yes	No	Yes	3.27
Caso	C/G	C/A	C/C	52	Male	32.18	90	130	92	109	32	55	106	Yes	Yes	No	Yes	1.72
Caso	G/G	A/A	C/C	67	Male	28.47	80	130	128	260	40	177	212	Yes	Yes	Yes	Yes	4.43
Caso	C/G	C/A	C/C	77	Female	23.05	80	120	117	32	102	172	192	No	No	Yes	Yes	1.69
Caso	C/G	C/A	C/C	56	Female	31.11	90	160	279	197	67	116	89	Yes	Yes	Yes	No	1.73
Caso	C/G	C/A	C/T	60	Female	26.22	80	130	120	36	91	153	150	Yes	Yes	Yes	Yes	1.68
Caso	C/G	C/A	C/C	74	Male	24.38	70	150	90	42	32	108	95	Yes	Yes	No	Yes	3.4
Caso	G/G	A/A	C/C	54	Male	22.49	70	110	120	50	80	166	182	Yes	No	No	Yes	2.09
Caso	G/G	A/A	C/C	41	Male	31.56	130	180	530	280	125	189	152	No	Yes	No	Yes	1.51
Caso	G/G	A/A	C/C	61	Female	29.14	70	110	263	187	49	109	175	Yes	No	Yes	Yes	2.22
Caso	G/G	A/A	C/C	67	Male	26.35	86	118	74	134	47	107	83	Yes	Yes	No	No	2.28
Caso	G/G	A/A	C/C	40	Male	23.94	80	120	89	198	62	96	198	Yes	No	No	Yes	1.55
Caso	C/G	C/A	C/C	62	Female	33.73	100	200	197	192	48	125	96	No	Yes	Yes	No	2.6
Caso	G/G	A/A	C/C	75	Female	27.77	80	110	166	98	27	37	170	No	No	Yes	Yes	1.37
Caso	G/G	A/A	C/C	61	Male	30.49	89	140	110	158	44	75	192	Yes	Yes	No	Yes	1.7
Caso	C/G	C/A	C/C	44	Male	29.38	70	110	141	276	33	205	187	No	No	No	Yes	6.21
Caso	C/G	C/A	C/C	47	Male	25.78	80	120	100	200	30	122	238	Yes	No	No	Yes	4.07
Caso	C/G	C/A	C/C	61	Male	21.3	90	140	221	221	40	113	344	Yes	Yes	Yes	Yes	2.83
Caso	C/G	C/A	C/C	57	Male	32.81	85	148	103	129	28	70	156	Yes	Yes	No	Yes	2.5
Caso	G/G	A/A	C/C	56	Male	29.41	65	145	162	30	58	111	114	Yes	Yes	Yes	No	1.91
Caso	G/G	A/A	C/C	55	Male	26.61	80	110	145	222	42	136	390	Yes	No	Yes	Yes	3.24
Caso	C/C	C/C	C/C	66	Male	24.09	70	110	270	139	34	140	189	No	No	Yes	Yes	4.12
Caso	C/G	C/A	C/T	60	Male	25.91	70	130	104	29	42	96	123	Yes	Yes	No	No	2.29
Caso	G/G	A/A	C/C	64	Male	21.05	65	95	96	201	42	109	148	No	No	No	No	2.58
Caso	C/G	C/A	C/T	63	Male	22.05	65	95	96	201	42	109	148	Yes	No	No	No	2.58
Caso	C/G	C/A	C/C	62	Male	28.04	92	149	92	142	27	93	195	No	Yes	No	Yes	3.44
Caso	G/G	A/A	C/C	68	Male	28.09	80	120	102	126	43	89	135	Yes	No	No	No	2.07
Caso	C/G	C/A	C/C	65	Male	27.01	80	110	157	114	47	68	168	No	No	Yes	Yes	1.45
Caso	C/G	C/A	C/T	62	Female	22.03	84	119	97	111	38	55	153	No	Yes	No	Yes	1.45
Caso	C/C	C/C	C/C	69	Male	27.12	80	160	190	311	45	110	270	No	Yes	Yes	Yes	2.44
Caso	G/G	A/A	C/C	44	Male	24.22	90	140	93	104	26	78	110	No	Yes	No	Yes	3
Caso	C/G	C/A	C/C	55	Male	23.36	80	130	94	132	21	111	109	Yes	Yes	No	Yes	5.29
Caso	C/G	C/A	C/T	57	Male	26.37	75	111	87	88	23	39	124	No	No	No	Yes	1.7
Caso	G/G	A/A	C/C	55	Male	27.77	60	120	91	203	30	150	153	Yes	No	No	Yes	5
Caso	C/G	C/A	C/T	51	Male	21.5	70	110	131	144	30	92	107	No	No	Yes	Yes	3.13
Caso	G/G	A/A	C/C	67	Male	29.07	70	116	88	132	38	82	147	Yes	No	No	Yes	2.16
Caso	G/G	A/A	C/C	43	Female	32.81	80	140	122	114	24	45	67	No	Yes	Yes	Yes	1.85
Caso	C/G	C/A	C/T	62	Female	28.48	70	118	127	105	34	52	142	Yes	No	No	Yes	1.53
Caso	G/G	A/A	C/C	54	Male	29.38	100	160	129	193	38	129	90	Yes	Yes	No	Yes	3.39
Caso	G/G	A/A	C/C	72	Female	22.89	90	189	98	216	59	129	177	No	Yes	No	Yes	2.2
Caso	G/G	A/A	C/C	57	Male	23.78	80	135	83	113	35	77	115	Yes	Yes	No	Yes	2.2
Caso	G/G	A/A	C/C	56	Male	25.86	120	180	110	340	47	280	88	No	Yes	No	Yes	5.96
Caso	C/G	C/A	C/T	46	Male	26.45	80	130	99	95	35	41	112	No	Yes	No	Yes	1.17
Caso	C/G	C/A	C/T	50	Male	28.7	100	140	108	201	36	120	112	No	Yes	No	Yes	3.33
Caso	C/C	C/C	C/C	73	Male	23.14	70	120	89	148	37	88	289	Yes	No	No	Yes	2.38
Caso	G/G	A/A	C/C	72	Male	27.97	120	180	110	132	37	75	491	Yes	Yes	No	Yes	2.04
Caso	C/G	C/A	C/T	67	Male	29.38	50	140	94	97	41	51	164	No	Yes	No	Yes	1.24
Caso	C/C	C/C	C/T	67	Female	28.65	80	130	123	265	48	188	62	No	Yes	No	Yes	3.92
Caso	G/G	A/A	C/C	69	Male	24.51	80	130	103	127	37	90	168	No	Yes	No	Yes	2.43
Caso	G/G	A/A	C/C	68	Male	24.09	90	190	299	134	46	52	96	No	Yes	Yes	No	1.13
Caso	C/G	C/A	C/C	65	Male	22.34	98	149	116	161	31	118	89	No	Yes	No	Yes	3.81
Caso	G/G	A/A	C/C	64	Male	31.99	99	156	121	182	46	104	120	Yes	Yes	No	No	2.25
Caso	C/G	C/A	C/C	67	Female	23.31	92	119	122	198	32	105	253	Yes	Yes	Yes	Yes	3.24
Caso	C/G	C/A	C/C	66	Male	20.76	80	175	180	216	38	157	119	No	Yes	Yes	Yes	4.15
Caso	G/G	A/A	C/C	58	Female	26.35	77	154	218	122	38	67	127	No	Yes	Yes	Yes	1.76
Caso	G/G	A/A	C/C	59	Male	21.97	96	136	98	162	36	98	89	No	Yes	No	Yes	2.72
Caso	G/G	A/A	C/C	60	Female	27.05	90	180	163	246	32	164	171	No	Yes	Yes	Yes	5.13
Caso	C/G	C/A	C/C	46	Female	22.22	105	230	102	178	41	126	116	No	Yes	No	No	3.07
Caso	C/G	C/A	C/C	58	Male	22.41	70	110	113	200	38	153	122	No	No	Yes	Yes	4.08
Caso	G/G	A/A	C/C	67	Male	26.12	87	126	130	200	38	153	198	No	Yes	No	Yes	4.08
Caso	C/G	C/A	C/T	57	Male	25.01	79	131	98	186	39	138	170	Yes	Yes	No	Yes	3.54
Caso	C/G	C/A	C/C	55	Male	27.64	95	208	115	164	38	107	94	No	Yes	No	Yes	2.85
Caso	C/G	C/A	C/C	59	Male	25.71	86	129	102	203	51	19	182	Yes	Yes	No	Yes	0.37
Caso	C/G	C/A	C/C	54	Male	27.7	75	120	171	111	25	63	625	No	No	Yes	Yes	2.52
Caso	G/G	A/A	C/C	61	Male	25	80	120	250	86	44	37	212	No	No	Yes	Yes	0.84
Caso	C/G	C/A	C/T	64	Male	25.04	90	140	103	115	49	61	81	No	Yes	No	No	1.24
Caso	G/G	A/A	C/C	52	Male	25.71	66	116	127	255	58	175	45	No	No	No	Yes	3.02
Caso	C/G	C/A	C/C	52	Female	28.83	96	185	321	287	37	201	188	No	Yes	Yes	Yes	5.37
Caso	G/G	A/A	C/C	54	Male	31.25	70	110	209	124	20	76	519	No	No	Yes	Yes	3.84
Caso	G/G	A/A	C/C	44	Male	28.12	92	119	122	150	38	106	257	Yes	Yes	Yes	Yes	2.79
Caso	C/G	C/A	C/C	44	Male	19.75	100	170	179	142	31	97	68	No	Yes	Yes	Yes	3.13
Caso	G/G	C/A	C/C	44	Male	29.41	88	139	97	152	41	89	178	No	Yes	No	Yes	2.17
Caso	G/G	A/A	C/C	45	Male	22.09	79	124	90	172	42	124	120	Yes	No	No	No	2.95
Caso	G/G	A/A	C/C	56	Male	27.02	80	150	205	222	37	161	138	No	Yes	Yes	Yes	4.35
Caso	G/G	A/A	C/C	54	Male	32.66	60	110	140	109	23	70	229	Yes	No	No	Yes	3.04
Caso	G/G	A/A	C/C	63	Male	26.85	70	117	181	194	37	140	101	No	No	Yes	Yes	3.78
Caso	C/G	C/A	C/C	50	Male	29.9	100	180	491	181	33	113	172	No	Yes	Yes	Yes	3.42
Caso	G/G	A/A	C/C	48	Male	26.89	70	130	103	104	30	55	312	Yes	Yes	No	Yes	1.83
Caso	G/G	A/A	C/C	54	Male	31.86	70	140	244	187	47	129	217	No	Yes	No	Yes	2.74
Caso	C/C	C/C	C/C	47	Male	28.37	80	190	290	220	41	140	113	No	Yes	Yes	Yes	3.41
Caso	G/G	A/A	C/C	46	Male	25.99	70	130	97	80	30	40	170	Yes	Yes	No	Yes	1.33
Caso	G/G	A/A	C/C	45	Male	27.34	94	150	188	204	44	149	83	No	Yes	Yes	Yes	3.39
Caso	G/G	A/A	C/C	62	Male	27.68	70	110	126	170	33	100	107	No	No	No	Yes	3.03
Caso	G/G	A/A	C/C	52	Male	30.37	86	160	133	116	32	76	335	Yes	Yes	Yes	Yes	2.38
Caso	G/G	A/A	C/C	55	Male	30	70	120	159	165	44	116	124	No	No	Yes	No	2.64
Caso	G/G	A/A	C/C	58	Male	23.88	80	130	106	95	28	48	92	No	Yes	No	Yes	1.71
Caso	C/G	C/A	C/T	55	Female	26.95	60	120	174	167	45	106	146	No	No	Yes	No	2.36
Caso	C/G	C/A	C/C	50	Male	24.22	80	115	238	192	35	145	120	No	No	Yes	Yes	4.14
Caso	C/G	C/A	C/C	48	Male	25.22	80	115	238	192	35	145	120	No	No	Yes	Yes	4.14
Caso	C/G	C/A	C/C	54	Female	30.42	80	130	211	139	40	87	84	No	Yes	No	No	2.18
Caso	G/G	A/A	C/C	48	Male	19.83	90	138	97	171	31	116	108	No	Yes	No	Yes	3.74
Caso	G/G	A/A	C/C	72	Male	24.68	94	148	326	128	46	72	203	No	Yes	Yes	Yes	1.56
Caso	C/G	C/A	C/T	75	Male	28.4	70	110	87	142	41	83	86	No	No	No	No	2.02
Caso	G/G	A/A	C/C	73	Male	24.22	74	110	93	105	40	48	289	No	No	No	Yes	1.21
Caso	G/G	A/A	C/C	57	Male	24.77	85	130	96	240	38	186	73	No	Yes	No	Yes	4.89
Caso	C/C	C/C	C/T	63	Male	26.08	63	94	84	96	33	110	214	Yes	No	No	Yes	3.33
Caso	G/G	A/A	C/C	49	Male	22.1	97	132	87	145	35	83	130	No	Yes	No	Yes	2.36
Caso	C/G	C/A	C/C	56	Male	25.86	80	130	132	85	23	42	210	No	Yes	No	Yes	1.79
Caso	G/G	A/A	C/C	50	Male	33.06	110	220	307	189	56	113	116	No	Yes	Yes	No	2.01
Caso	G/G	A/A	C/C	47	Male	27.43	76	115	228	142	25	97	292	No	No	Yes	Yes	3.88
Caso	G/G	A/A	C/C	58	Male	28.03	70	120	130	153	32	121	286	No	No	Yes	Yes	3.78
Caso	G/G	A/A	C/C	66	Male	39.25	100	150	126	223	58	130	288	No	Yes	No	Yes	2.23
Caso	G/G	A/A	C/C	52	Female	28.58	70	130	111	163	34	115	126	No	Yes	No	Yes	3.38
Caso	G/G	A/A	C/C	51	Female	29.05	160	260	269	158	50	89	179	No	Yes	Yes	Yes	1.79
Caso	C/G	C/A	C/C	62	Female	27.41	100	180	238	114	36	129	167	No	Yes	Yes	Yes	3.58
Caso	G/G	A/A	C/C	52	Female	22.06	60	150	101	183	35	148	91	No	Yes	No	Yes	4.2
Caso	G/G	A/A	C/C	59	Female	28.13	90	170	182	202	28	134	190	No	Yes	Yes	Yes	4.82
Caso	G/G	A/A	C/C	48	Male	24.8	100	150	116	140	35	77	244	No	Yes	Yes	Yes	2.2
Caso	C/G	C/A	C/C	54	Male	34.29	90	160	110	82	32	51	150	No	Yes	No	Yes	1.59
Caso	G/G	A/A	C/C	66	Male	26.03	105	240	129	79	24	42	76	No	Yes	Yes	Yes	1.74
Caso	G/G	A/A	C/C	75	Male	29.39	80	130	93	173	33	128	115	No	Yes	No	Yes	3.88
Caso	C/C	C/C	C/T	49	Male	26.84	90	160	95	167	34	105	130	No	Yes	No	Yes	3.09
Caso	C/G	C/A	C/C	65	Male	27.68	94	142	109	278	27	191	227	Yes	Yes	No	Yes	7.07
Caso	G/G	A/A	C/C	74	Male	27.41	80	126	121	120	26	69	242	No	Yes	No	Yes	2.65
Caso	G/G	A/A	C/C	56	Female	25.78	80	140	130	186	36	124	144	No	Yes	Yes	Yes	3.44
Caso	C/G	C/A	C/T	60	Female	27.68	76	118	354	176	35	116	146	No	No	Yes	Yes	3.28
Caso	C/G	C/A	C/C	76	Male	33.91	61	117	272	186	30	160	145	No	No	No	Yes	5.33
Caso	C/G	C/A	C/C	60	Male	23.03	70	140	110	120	40	92	214	No	Yes	No	Yes	2.3
Caso	G/G	A/A	C/C	63	Male	27.34	90	161	160	157	31	93	130	No	Yes	Yes	Yes	3
Caso	G/G	A/A	C/C	50	Male	36.33	100	160	87	108	30	112	214	No	Yes	No	Yes	3.73
Caso	G/G	A/A	C/C	75	Male	30.48	70	116	105	165	34	104	105	No	No	No	Yes	3.07
Caso	C/G	C/C	C/C	77	Female	31.11	80	150	106	165	29	105	155	No	Yes	No	Yes	3.66
Caso	C/C	C/C	C/C	59	Male	23.53	70	120	89	120	25	78	256	Yes	No	No	Yes	3.12
Caso	C/G	C/A	C/C	40	Female	26.56	90	140	80	235	35	123	71	No	Yes	No	Yes	3.51
Caso	G/G	A/A	C/C	55	Male	23.51	90	180	106	154	46	88	83	No	Yes	No	No	1.91
Caso	G/G	A/A	C/C	37	Female	23.44	70	140	96	186	46	118	102	No	Yes	No	No	2.57
Caso	G/G	A/A	C/C	61	Male	19.57	72	112	89	146	41	79	112	No	No	No	No	1.93
Caso	G/G	A/A	C/C	78	Female	18.73	90	140	98	128	36	64	100	No	Yes	No	Yes	1.78
Caso	C/C	C/C	C/T	57	Male	28.12	90	145	106	370	45	325	110	Yes	Yes	No	Yes	7.22
Caso	C/G	C/C	C/C	69	Male	26.67	70	120	89	205	25	180	253	Yes	No	No	Yes	7.2
Caso	G/G	A/A	C/C	58	Male	25.82	60	120	101	186	32	132	166	Yes	No	No	Yes	4.13
Caso	C/G	C/A	C/T	55	Male	26.53	70	130	131	235	36	157	157	No	Yes	No	Yes	4.37
Caso	C/G	C/A	C/T	53	Male	32.81	109	156	167	106	26	54	386	No	Yes	Yes	Yes	2.08
Caso	G/G	A/A	C/C	48	Male	25	60	90	129	224	35	103	105	No	No	No	Yes	2.94
Caso	G/G	C/A	C/C	57	Female	27.06	60	126	280	160	29	39	170	No	Yes	Yes	Yes	1.34
Caso	C/G	C/A	C/C	64	Male	22.39	79	114	229	238	36	113	72	No	No	No	Yes	3.14
Caso	G/G	A/A	C/C	44	Male	28.12	83	133	100	150	38	106	257	No	Yes	No	Yes	2.79
Caso	G/G	A/A	C/C	75	Male	25.61	80	140	120	208	32	137	146	No	Yes	No	Yes	4.28
Caso	C/G	C/A	C/C	63	Male	26.67	110	160	225	162	19	91	197	No	Yes	Yes	Yes	4.76
Caso	C/G	C/A	C/T	73	Male	28.73	80	130	131	215	32	160	246	Yes	Yes	Yes	Yes	5
Caso	G/G	A/A	C/C	68	Male	34.57	74	112	83	146	49	78	124	No	No	No	No	1.59
Caso	G/G	A/A	C/C	61	Male	20.2	60	100	165	227	38	136	78	Yes	No	Yes	Yes	3.58
Caso	G/G	A/A	C/C	49	Male	28.34	60	110	96	217	28	131	142	No	No	No	Yes	4.68
Caso	G/G	C/A	C/C	75	Male	25.46	90	149	115	207	29	160	234	No	Yes	No	Yes	5.52
Caso	G/G	A/A	C/C	64	Male	25.16	80	130	157	130	37	71	100	No	Yes	Yes	Yes	1.94
Caso	G/G	A/A	C/C	77	Female	30.82	90	150	311	154	37	92	130	No	Yes	Yes	Yes	2.49
Caso	G/G	A/A	C/C	53	Male	28.48	72	118	130	122	33	72	125	No	No	No	Yes	2.19
Caso	G/G	A/A	C/C	41	Female	22.89	87	130	122	218	41	191	216	Yes	Yes	Yes	Yes	4.66
Caso	G/G	A/A	C/C	54	Male	27.72	92	148	77	107	33	47	388	Yes	Yes	No	Yes	1.42
Caso	C/G	C/A	C/C	53	Female	35.16	74	110	133	115	29	69	130	No	No	No	Yes	2.38
Caso	G/G	A/A	C/C	52	Male	27.68	70	110	109	218	45	159	105	No	No	No	Yes	3.53
Caso	C/G	C/A	C/T	49	Male	26.81	75	140	148	199	45	156	135	No	Yes	Yes	Yes	3.49
Caso	G/G	A/A	C/C	67	Female	21.34	110	220	125	190	54	108	102	No	Yes	No	No	1.99
Caso	C/G	C/A	C/C	77	Male	21.3	65	130	584	210	32	110	181	No	Yes	Yes	Yes	3.44
Caso	C/C	C/C	C/T	56	Male	22.15	90	140	102	168	30	130	185	No	Yes	No	Yes	4.33
Caso	C/G	C/A	C/C	60	Male	32.04	121	203	139	133	32	112	151	No	Yes	No	Yes	3.5
Caso	G/G	A/A	C/C	76	Male	32.01	84	117	93	161	46	98	133	No	Yes	No	No	2.13
Caso	C/G	C/A	C/C	54	Female	28.58	125	209	370	173	34	122	165	No	Yes	Yes	Yes	3.59
Caso	G/G	A/A	C/C	41	Male	22.95	62	124	87	163	38	108	164	Yes	No	No	Yes	2.83
Caso	G/G	A/A	C/C	61	Female	29.33	68	100	61	148	42	88	166	No	No	No	Yes	2.1
Caso	G/G	A/A	C/C	68	Male	28.73	89	148	106	250	35	191	119	No	Yes	No	Yes	5.46
Caso	G/G	A/A	C/C	54	Male	28.37	70	123	116	174	37	119	251	No	No	No	Yes	3.23
Caso	C/G	C/A	C/C	47	Male	25.39	89	149	96	129	44	68	151	No	Yes	No	Yes	1.53
Caso	C/G	C/A	C/C	64	Male	47.32	69	125	316	150	44	97	77	Yes	No	Yes	No	2.21
Caso	C/G	C/A	C/T	52	Male	30.12	110	150	205	231	37	173	140	No	Yes	Yes	Yes	4.71
Caso	C/G	C/A	C/C	49	Male	27.34	90	150	109	93	38	35	245	Yes	Yes	No	Yes	0.9
Caso	C/G	C/A	C/C	45	Female	29.52	68	144	107	132	24	87	151	No	Yes	No	Yes	3.63
Caso	G/G	A/A	C/C	62	Male	26.37	80	140	153	85	41	37	126	No	Yes	Yes	No	0.92
Caso	G/G	A/A	C/C	60	Male	24.13	68	118	97	70	15	35	112	No	No	No	Yes	2.36
Caso	G/G	A/A	C/C	61	Male	34.52	70	110	152	181	25	147	122	No	No	Yes	Yes	5.88
Caso	G/G	A/A	C/C	52	Male	30.48	98	140	101	130	27	78	160	No	Yes	No	Yes	2.89
Caso	C/G	C/C	C/T	63	Male	24.46	96	138	171	138	45	72	235	No	Yes	No	Yes	1.59
Caso	C/G	C/A	C/C	67	Male	21.38	69	110	220	178	32	122	125	Yes	No	Yes	Yes	3.86
Caso	C/G	C/A	C/C	42	Male	26.3	70	115	111	151	52	90	280	No	No	No	Yes	1.74
Caso	C/G	C/A	C/C	58	Male	24.86	63	105	227	118	49	60	113	No	No	Yes	No	1.22
Caso	G/G	A/A	C/C	54	Male	26.37	90	170	208	240	32	157	68	No	Yes	Yes	Yes	4.91
Caso	G/G	C/A	C/C	45	Male	35.76	70	120	200	173	26	118	268	No	No	Yes	Yes	4.54
Caso	C/G	C/C	C/C	53	Male	27.92	85	135	163	92	33	50	196	No	Yes	No	Yes	1.53
Caso	G/G	A/A	C/C	55	Male	23.44	69	103	228	159	46	94	87	No	No	Yes	No	2.04
Caso	G/G	A/A	C/C	45	Male	28.28	80	120	102	135	55	63	183	No	No	No	Yes	1.15
Caso	G/G	A/A	C/C	60	Male	25.61	60	135	104	188	32	101	83	No	Yes	No	Yes	3.16
Caso	G/G	A/A	C/C	40	Male	31.91	70	100	118	148	32	98	203	No	No	Yes	Yes	3.06
Caso	G/G	A/A	C/C	57	Female	25.89	75	105	432	83	28	43	158	No	No	Yes	Yes	1.54
Caso	G/G	A/A	C/C	34	Male	28.23	81	112	127	246	38	186	100	No	Yes	No	Yes	4.86
Caso	G/G	A/A	C/C	67	Female	27.34	72	137	269	158	37	108	230	No	Yes	Yes	Yes	2.92
Caso	G/G	C/A	C/C	57	Male	29.07	90	170	105	179	34	124	142	No	Yes	No	Yes	3.67
Caso	C/G	C/A	C/T	70	Male	27.4	75	120	92	202	37	143	181	No	No	No	Yes	3.86
Caso	C/G	C/A	C/C	56	Male	24.98	70	130	385	145	31	98	293	No	Yes	Yes	Yes	3.16
Caso	G/G	A/A	C/C	51	Female	25.08	74	136	119	97	26	49	182	Yes	Yes	No	Yes	1.88
Caso	G/G	A/A	C/C	62	Male	23.81	70	125	98	169	72	91	197	Yes	No	No	Yes	1.26
Caso	C/G	C/A	C/C	41	Female	24.97	76	139	164	122	43	82	79	No	Yes	No	No	1.91
Caso	G/G	A/A	C/C	59	Male	22.65	90	150	90	163	28	100	36	No	Yes	No	Yes	3.57
Caso	G/G	A/A	C/C	63	Male	27.72	80	120	352	147	39	103	347	No	No	No	Yes	2.64
Caso	C/G	C/A	C/C	58	Male	25.78	90	150	120	160	44	94	78	No	Yes	No	No	2.14
Caso	G/G	C/A	C/C	44	Male	22.15	60	100	95	170	41	122	111	No	No	No	No	2.98
Caso	G/G	A/A	C/C	53	Male	23.94	70	121	117	384	40	313	104	No	No	Yes	Yes	7.83
Caso	G/G	A/A	C/T	42	Male	26.3	90	130	102	124	51	59	236	No	Yes	No	Yes	1.16
Caso	C/G	C/A	C/T	52	Male	33.06	81	110	133	146	45	81	160	No	Yes	No	Yes	1.8
Caso	C/G	C/A	C/C	61	Male	21.78	77	176	86	165	44	142	127	No	Yes	No	Yes	3.23
Caso	G/G	A/A	C/C	44	Male	24.28	70	120	104	130	45	78	111	Yes	No	No	No	1.74
Caso	G/G	A/A	C/C	52	Male	24.21	74	116	131	123	42	74	96	No	No	No	No	1.74
Caso	G/G	A/A	C/C	38	Male	24.22	101	148	90	202	43	147	95	Yes	Yes	No	Yes	3.42
Caso	G/G	A/A	C/C	59	Male	25.99	80	138	111	201	47	141	141	No	Yes	No	Yes	3
Caso	G/G	A/A	C/C	68	Female	28.35	80	160	188	127	33	69	109	Yes	Yes	Yes	Yes	2.09
Caso	G/G	A/A	C/C	59	Female	26.91	80	120	128	208	50	100	110	No	No	Yes	No	2
Caso	G/G	A/A	C/C	36	Male	34.6	100	140	110	164	46	116	108	Yes	Yes	No	No	2.52
Caso	G/G	A/A	C/C	53	Male	25.1	70	150	373	172	33	127	131	No	Yes	Yes	Yes	3.85
Caso	G/G	A/A	C/C	52	Male	34.09	108	160	145	128	48	46	136	No	Yes	Yes	No	0.96
Caso	C/G	A/A	C/C	40	Male	26.45	90	150	124	239	46	178	51	No	Yes	Yes	Yes	3.87
Caso	C/G	C/A	C/C	41	Female	26.56	78	135	108	168	35	118	162	No	Yes	No	Yes	3.37
Caso	G/G	A/A	C/C	41	Male	27.68	96	144	101	161	26	104	185	No	Yes	No	Yes	4
Caso	G/G	A/A	C/C	43	Male	25.34	90	160	127	150	46	90	242	No	Yes	Yes	Yes	1.96
Caso	G/G	A/A	C/C	38	Female	23.73	60	100	155	200	53	138	110	No	No	Yes	Yes	2.6
Caso	G/G	C/A	C/C	43	Female	24.65	70	150	160	167	56	101	143	No	Yes	Yes	No	1.8
Caso	C/G	C/A	C/C	45	Male	25.91	70	120	221	215	44	160	110	No	No	Yes	Yes	3.64
Caso	G/G	A/A	C/C	45	Male	26.53	72	115	111	220	20	95	112	Yes	No	No	Yes	4.75
Caso	G/G	A/A	C/C	61	Male	26.45	90	150	124	239	46	178	51	No	Yes	Yes	Yes	3.87
Caso	C/G	C/A	C/T	54	Male	28.31	90	138	110	195	22	116	770	No	Yes	No	Yes	5.27
Caso	G/G	C/A	C/C	62	Female	26.22	78	155	86	164	23	131	180	No	Yes	No	Yes	5.7
Caso	C/C	C/C	C/C	66	Male	27.68	95	150	94	190	39	152	127	No	Yes	No	Yes	3.9
Caso	G/G	A/A	C/C	62	Male	22.49	85	140	155	231	38	120	94	No	Yes	No	Yes	3.16
Caso	G/G	A/A	C/C	60	Female	25.39	70	110	178	143	38	90	364	No	No	Yes	Yes	2.37
Caso	C/G	C/A	C/C	61	Male	27.1	65	147	84	122	38	67	109	No	Yes	No	Yes	1.76
Caso	G/G	A/A	C/C	59	Male	27.55	80	120	194	220	35	160	116	No	No	Yes	Yes	4.57
Caso	G/G	A/A	C/C	66	Male	28.23	70	110	128	111	22	58	130	No	No	No	Yes	2.64
Caso	C/G	C/A	C/C	67	Female	24.78	80	121	99	158	31	108	185	No	No	No	Yes	3.48
Caso	C/G	C/A	C/C	63	Male	28.03	100	160	107	121	67	53	233	No	Yes	No	Yes	0.79
Caso	C/C	C/C	C/T	58	Male	23.88	90	130	99	136	36	84	85	No	Yes	No	Yes	2.33
Caso	C/G	C/A	C/T	32	Male	27.04	90	150	102	196	32	161	256	Yes	Yes	No	Yes	5.03
Caso	G/G	A/A	C/C	55	Male	30.12	90	128	126	139	36	57	201	No	Yes	No	Yes	1.58
Caso	C/G	C/A	C/T	60	Female	25.91	88	144	209	181	36	112	229	No	Yes	Yes	Yes	3.11
Caso	G/G	C/A	C/C	75	Male	27.64	90	190	118	165	45	96	186	No	Yes	Yes	Yes	2.16
Caso	G/G	A/A	C/C	53	Female	26.96	85	150	185	212	35	171	150	No	Yes	Yes	Yes	4.89
Caso	G/G	A/A	C/C	42	Male	26.12	92	162	102	158	31	115	321	Yes	Yes	No	Yes	3.71
Caso	C/G	C/A	C/T	67	Male	27.97	92	140	92	132	37	75	491	Yes	Yes	No	Yes	2.04
Caso	C/G	C/A	C/T	63	Male	25.65	70	120	213	101	25	55	114	No	No	Yes	Yes	2.24
Caso	G/G	A/A	C/C	64	Male	27.78	86	125	94	105	28	63	149	No	Yes	No	Yes	2.24
Caso	G/G	A/A	C/C	68	Male	29.05	120	167	98	179	29	135	100	No	Yes	No	Yes	4.66
Caso	G/G	A/A	C/C	66	Male	23.73	90	150	122	254	45	185	95	No	Yes	No	Yes	4.11
Caso	G/G	A/A	C/C	54	Male	27.55	77	121	110	155	28	107	150	Yes	No	No	Yes	3.88
Caso	G/G	A/A	C/C	70	Male	27.06	76	120	128	77	28	29	147	No	No	Yes	Yes	1.04
Caso	C/G	C/A	C/C	62	Female	40	60	100	133	222	52	122	73	No	No	Yes	No	2.37
Caso	G/G	A/A	C/C	47	Female	26.67	110	213	422	210	36	149	267	No	Yes	Yes	Yes	4.19
Caso	G/G	A/A	C/C	64	Male	28.34	80	130	87	178	24	117	133	Yes	Yes	No	Yes	4.96
Caso	G/G	C/A	C/C	46	Female	36.05	45	72	352	170	33	138	159	No	No	Yes	Yes	4.25
Caso	G/G	A/A	C/C	48	Female	28.91	77	121	100	198	39	139	72	No	No	No	Yes	3.56
Caso	C/C	C/C	C/T	56	Male	33.9	105	147	163	237	32	175	96	No	Yes	No	Yes	5.47
Caso	G/G	C/C	C/C	55	Male	24.8	95	126	356	86	25	47	62	No	Yes	Yes	Yes	1.88
Caso	G/G	A/A	C/C	77	Male	29.41	120	200	163	147	50	130	171	Yes	Yes	No	Yes	2.6
Caso	G/G	A/A	C/C	67	Male	28.08	70	120	89	149	35	115	160	No	No	No	Yes	3.31
Caso	G/G	A/A	C/C	76	Male	28.34	78	123	156	132	40	79	248	No	No	No	Yes	1.98
Caso	C/C	C/C	C/T	53	Female	26.56	88	140	100	117	22	45	63	No	Yes	No	Yes	2.05
Caso	G/G	C/A	C/C	53	Female	17.78	160	90	94	86	22	45	63	No	Yes	No	Yes	2.05
Caso	G/G	A/A	C/C	48	Male	31.55	77	115	130	139	38	83	95	Yes	No	Yes	Yes	2.19
Caso	G/G	A/A	C/C	58	Male	23.66	83	160	163	246	32	149	81	No	Yes	No	Yes	4.66
Caso	G/G	A/A	C/C	54	Female	29.43	90	140	111	165	23	124	186	No	Yes	Yes	Yes	5.3
Caso	G/G	A/A	C/C	50	Female	22.99	80	132	105	109	28	45	94	No	Yes	No	Yes	1.62
Caso	G/G	A/A	C/C	72	Male	31.14	100	170	141	247	72	159	196	Yes	Yes	Yes	Yes	2.22
Caso	G/G	A/A	C/C	39	Male	26.57	70	120	298	170	23	148	44	No	No	No	Yes	6.52
Caso	C/G	A/A	C/C	76	Male	35.03	53	79	189	156	34	104	224	No	No	Yes	Yes	3.1
Caso	C/G	C/A	C/C	68	Male	23.78	90	150	99	207	30	134	86	Yes	Yes	No	Yes	4.47
Caso	G/G	A/A	C/C	55	Male	33.66	60	100	315	187	46	120	247	Yes	No	Yes	Yes	2.61
Caso	C/G	C/A	C/C	68	Male	23.62	100	113	120	140	32	108	162	No	Yes	Yes	Yes	3.38
Caso	C/C	C/C	C/C	78	Male	26.47	100	180	98	177	32	142	180	Yes	Yes	No	Yes	4.44
Caso	C/G	C/A	C/C	51	Male	23.36	80	130	94	132	21	111	109	Yes	Yes	No	Yes	5.29
Caso	C/G	C/A	C/C	56	Female	25.78	77	128	170	192	34	135	100	No	Yes	Yes	Yes	3.97
Caso	C/G	C/A	C/C	55	Male	30.47	100	150	104	194	42	135	175	Yes	Yes	No	Yes	3.21
Caso	G/G	A/A	C/C	69	Female	29.3	60	120	90	200	34	93	104	No	No	No	Yes	2.72
Caso	C/G	C/A	C/C	51	Male	23.51	70	130	88	150	31	95	139	No	Yes	No	Yes	3.06
Caso	G/G	A/A	C/C	58	Male	22.86	70	120	145	134	49	63	115	Yes	No	Yes	No	1.29
Caso	G/G	A/A	C/C	74	Male	30.09	80	130	112	121	26	53	89	No	Yes	No	Yes	2.04
Caso	G/G	A/A	C/C	63	Male	29.05	60	106	118	138	34	102	248	No	No	No	Yes	3
Caso	G/G	A/A	C/C	44	Male	28.8	100	150	130	201	34	150	100	No	Yes	Yes	Yes	4.41
Caso	C/G	C/A	C/T	49	Male	21.23	96	148	97	200	25	117	103	Yes	Yes	No	Yes	4.68
Caso	G/G	A/A	C/C	58	Male	31.38	90	130	183	109	32	63	407	No	Yes	No	Yes	1.97
Caso	C/G	C/A	C/C	72	Female	26.95	100	150	118	160	41	78	222	No	Yes	No	Yes	1.9
Caso	G/G	C/A	C/C	58	Male	31.22	75	114	204	187	35	85	199	Yes	No	Yes	Yes	2.43
Caso	G/G	A/A	C/C	54	Male	19.49	80	120	200	159	55	77	201	No	No	Yes	Yes	1.4
Caso	C/G	C/A	C/C	72	Male	24.97	80	130	194	210	35	110	88	No	Yes	No	Yes	3.14
Caso	G/G	A/A	C/C	56	Male	24.8	79	124	97	166	25	105	195	No	No	No	Yes	4.2
Caso	C/C	C/C	C/T	53	Male	27.72	80	130	213	160	47	91	256	Yes	Yes	Yes	Yes	1.95
Caso	C/G	C/A	C/C	70	Male	26.89	110	160	134	192	35	124	105	No	Yes	No	Yes	3.56
Caso	C/C	C/C	C/T	52	Male	28	70	120	133	386	40	315	171	Yes	No	Yes	Yes	7.88
Caso	G/G	C/A	C/C	47	Male	21.8	70	110	90	156	41	77	179	No	No	No	Yes	1.88
Caso	G/G	A/A	C/C	48	Male	28.03	90	140	136	210	35	158	113	Yes	Yes	Yes	Yes	4.51
Caso	G/G	A/A	C/C	46	Male	30.25	90	150	132	137	35	111	170	Yes	Yes	No	Yes	3.15
Caso	G/G	A/A	C/C	44	Male	29.38	90	140	111	136	34	89	159	No	Yes	No	Yes	2.62
Caso	G/G	A/A	C/C	71	Male	23.59	60	110	133	126	32	82	120	Yes	No	Yes	Yes	2.56
Caso	C/G	C/A	C/C	68	Male	52.73	100	160	128	147	31	91	83	Yes	Yes	No	Yes	2.94
Caso	G/G	A/A	C/C	49	Male	27.34	70	110	101	196	36	160	180	Yes	No	No	Yes	4.44
Caso	C/G	C/A	C/C	52	Male	31.14	60	110	94	99	26	53	114	No	No	No	Yes	2.04
Caso	C/G	C/A	C/C	58	Male	23.18	64	95	121	131	36	110	97	Yes	No	Yes	Yes	3.06
Caso	G/G	A/A	C/C	57	Male	25.95	50	80	287	112	44	52	129	No	No	No	No	1.18
Caso	G/G	A/A	C/C	51	Female	25.78	60	100	253	169	28	85	74	No	No	Yes	Yes	3.09
Caso	G/G	C/A	C/C	49	Male	24.8	90	138	108	96	38	41	134	Yes	Yes	No	Yes	1.08
Caso	G/G	A/A	C/C	53	Male	24.22	68	124	116	136	30	85	51	No	No	No	Yes	2.81
Caso	G/G	A/A	C/C	53	Male	31.25	70	110	119	200	37	130	139	No	No	No	Yes	3.51
Caso	C/G	C/A	C/C	51	Male	28.73	75	130	118	117	36	78	214	Yes	Yes	Yes	Yes	2.18
Caso	C/G	C/A	C/C	49	Male	31.02	65	128	105	85	20	42	107	Yes	Yes	No	Yes	2.1
Caso	C/G	C/A	C/C	72	Male	26.03	62	109	237	205	40	133	136	No	No	Yes	Yes	3.33
Caso	C/G	C/A	C/T	70	Male	31.23	130	230	144	141	49	80	282	No	Yes	No	Yes	1.62
Caso	G/G	A/A	C/C	76	Male	27.43	100	170	111	152	34	110	98	No	Yes	No	Yes	3.24
Caso	C/G	C/A	C/T	68	Male	24.09	86	128	134	210	36	144	131	No	Yes	No	Yes	3.98
Caso	G/G	A/A	C/C	63	Male	28.7	83	122	119	154	22	101	252	Yes	Yes	No	Yes	4.59
Caso	G/G	A/A	C/C	61	Male	29.76	80	114	109	220	41	130	143	Yes	No	No	Yes	3.17
Caso	C/G	C/A	C/C	52	Male	25.71	68	106	131	175	35	125	124	No	No	No	Yes	3.57
Caso	G/G	C/A	C/C	58	Female	26.04	70	120	139	172	40	110	163	No	No	No	Yes	2.75
Caso	C/G	C/A	C/C	54	Male	29.41	70	117	117	97	32	38	201	No	No	No	Yes	1.22
Caso	C/G	C/A	C/T	52	Male	27.43	90	130	167	128	37	84	104	No	Yes	No	Yes	2.28
Caso	G/G	A/A	C/C	58	Male	24.22	74	117	124	229	57	160	107	No	No	No	Yes	2.81
Caso	G/G	C/A	C/C	63	Male	30.47	76	138	108	167	54	104	212	No	Yes	No	Yes	1.93
Caso	G/G	A/A	C/C	61	Male	23.53	70	90	281	98	41	50	69	No	No	Yes	No	1.23
Caso	C/G	C/A	C/T	62	Male	25.44	87	160	206	235	43	149	61	Yes	Yes	No	Yes	3.47
Caso	C/G	C/A	C/C	63	Male	25.95	70	91	82	235	43	149	135	No	No	No	Yes	3.47
Caso	C/G	C/A	C/T	66	Male	28.7	65	106	170	235	43	149	222	Yes	No	No	Yes	3.47
Caso	G/G	A/A	C/C	57	Male	31.16	100	180	203	200	75	122	106	No	Yes	Yes	No	1.63
Caso	C/G	C/A	C/C	53	Male	25.69	80	130	71	212	37	158	120	No	Yes	No	Yes	4.27
Caso	G/G	A/A	C/C	52	Male	29.32	100	170	96	129	39	53	180	No	Yes	No	Yes	1.36
Caso	G/G	C/A	C/C	66	Male	31.18	80	130	314	138	21	90	146	No	Yes	Yes	Yes	4.29
Caso	C/G	C/A	C/T	52	Male	30.44	74	159	116	112	27	58	230	Yes	Yes	No	Yes	2.15
Caso	G/G	A/A	C/C	49	Male	29.69	75	105	92	184	45	118	146	Yes	No	No	No	2.62
Caso	C/G	C/A	C/C	52	Male	32.35	95	151	109	95	28	36	178	No	Yes	No	Yes	1.29
Caso	C/G	C/A	C/T	71	Male	24.62	70	110	337	132	29	92	149	No	No	Yes	Yes	3.19
Caso	G/G	A/A	C/C	65	Male	23.53	90	170	257	212	35	162	114	No	Yes	Yes	Yes	4.63
Caso	G/G	A/A	C/C	50	Male	31.25	70	120	100	117	44	55	114	No	No	No	No	1.25
Caso	G/G	A/A	C/C	49	Male	42.97	72	140	142	195	71	120	141	No	Yes	No	No	1.69
Caso	G/G	A/A	C/C	58	Female	29.67	80	110	146	216	29	147	81	No	No	No	Yes	5.06
Caso	G/G	C/A	C/C	54	Male	27.78	102	144	138	181	35	122	189	No	Yes	Yes	Yes	3.45
Caso	C/G	C/A	C/C	52	Male	30.09	80	120	114	130	42	86	189	No	No	No	Yes	2.07
Caso	G/G	A/A	C/C	59	Male	25.86	90	140	180	115	44	66	80	Yes	Yes	No	No	1.5
Caso	G/G	A/A	C/C	52	Male	23.8	48	124	289	150	25	99	61	No	No	Yes	Yes	3.96
Caso	G/G	A/A	C/C	56	Male	29.38	75	112	103	131	35	78	147	Yes	No	No	Yes	2.23
Caso	G/G	A/A	C/C	63	Male	27.68	73	111	151	145	28	93	123	No	No	No	Yes	3.32
Caso	C/C	C/C	C/C	66	Male	32.65	88	155	130	179	37	124	175	Yes	Yes	No	Yes	3.39
Caso	G/G	A/A	C/C	54	Male	29.76	82	106	129	146	34	99	200	Yes	Yes	No	Yes	2.91
Caso	G/G	A/A	C/C	54	Male	28.07	75	120	115	129	34	80	142	No	No	No	Yes	2.36
Caso	C/G	C/A	C/C	45	Male	25.51	80	114	190	103	43	54	113	Yes	No	Yes	No	1.26
Caso	C/G	C/A	C/C	63	Male	30.48	80	140	190	187	28	122	96	No	Yes	No	Yes	4.34
Caso	G/G	A/A	C/C	54	Male	25.61	80	180	152	240	28	130	111	Yes	Yes	No	Yes	4.64
Caso	G/G	A/A	C/C	49	Female	32.45	60	105	162	171	38	112	201	No	No	Yes	Yes	2.94
Caso	C/G	C/A	C/C	56	Male	31.25	80	140	124	107	9	58	145	Yes	Yes	No	Yes	6.16
Caso	G/G	C/A	C/C	44	Male	30.45	70	110	271	114	26	72	443	No	No	Yes	Yes	2.77
Caso	C/G	C/A	C/C	59	Male	28.71	90	140	132	145	38	84	170	No	Yes	No	Yes	2.2
Caso	C/G	C/A	C/C	60	Male	24.22	80	107	220	111	38	63	132	Yes	No	No	Yes	1.66
Caso	G/G	A/A	C/C	57	Female	22.66	90	180	201	122	36	70	77	No	Yes	Yes	Yes	1.94
Caso	C/G	C/A	C/T	47	Male	28.34	80	130	111	141	26	95	88	No	Yes	No	Yes	3.65
Caso	G/G	A/A	C/C	70	Male	26.12	70	140	186	204	36	155	577	No	Yes	Yes	Yes	4.28
Caso	G/G	A/A	C/C	55	Male	28.34	60	110	117	130	33	93	175	No	No	No	Yes	2.82
Caso	G/G	A/A	C/C	59	Male	28.55	60	120	118	158	26	121	68	No	No	No	Yes	4.65
Caso	C/G	C/A	C/C	63	Male	25.71	70	110	160	134	24	82	102	Yes	No	Yes	Yes	3.42
Caso	C/G	C/A	C/C	49	Male	24.91	60	120	153	180	30	130	150	No	No	Yes	Yes	4.33
Caso	G/G	A/A	C/C	50	Male	23.53	70	120	111	110	41	52	180	Yes	No	No	Yes	1.27
Caso	G/G	A/A	C/C	67	Male	27.36	65	100	105	228	38	172	138	No	No	No	Yes	4.53
Caso	G/G	A/A	C/C	54	Female	25.89	90	170	212	176	50	115	177	Yes	Yes	Yes	Yes	2.3
Caso	G/G	A/A	C/C	53	Male	25.4	40	70	116	160	38	110	118	No	No	No	Yes	2.89
Caso	C/G	C/A	C/T	56	Male	28.08	100	164	141	250	38	141	119	Yes	Yes	No	Yes	3.71
Caso	G/G	A/A	C/C	47	Male	23.03	80	140	400	90	34	44	146	No	Yes	Yes	Yes	1.29
Caso	C/G	C/A	C/T	58	Male	28.28	71	105	82	274	68	184	103	No	No	No	Yes	2.71
Caso	G/G	A/A	C/C	47	Male	29.41	80	130	278	167	56	109	250	No	Yes	Yes	Yes	1.95
Caso	G/G	A/A	C/C	45	Male	22.15	60	110	98	119	35	71	63	No	No	No	Yes	2.03
Caso	C/G	C/A	C/C	58	Male	29.39	80	130	201	100	47	45	160	No	Yes	No	Yes	0.96
Caso	C/G	C/A	C/T	51	Female	19.05	79	116	169	171	41	104	78	No	No	Yes	No	2.54
Caso	C/G	C/C	C/C	54	Male	27.55	70	110	113	252	38	188	234	No	No	No	Yes	4.95
Caso	G/G	A/A	C/C	66	Male	26.57	68	130	265	64	32	25	250	Yes	Yes	Yes	Yes	0.78
Caso	G/G	A/A	C/C	57	Male	29.02	80	127	210	161	34	104	51	No	Yes	Yes	Yes	3.06
Caso	G/G	A/A	C/C	52	Female	26.67	73	112	155	168	35	110	168	No	No	Yes	Yes	3.14
Caso	C/C	C/C	C/C	48	Male	24.44	60	100	256	145	36	83	153	No	No	Yes	Yes	2.31
Caso	C/G	C/A	C/C	48	Male	32.77	70	110	104	186	32	135	155	No	No	No	Yes	4.22
Caso	C/G	C/A	C/C	53	Male	27.39	80	150	142	118	46	62	140	No	Yes	No	No	1.35
Caso	G/G	A/A	C/C	46	Male	26.3	80	110	255	161	42	102	220	No	No	Yes	Yes	2.43
Caso	C/G	C/A	C/C	44	Male	27.1	114	225	95	222	77	147	140	No	Yes	No	Yes	1.91
Caso	C/C	C/C	C/C	57	Male	25.78	84	130	224	169	28	85	74	No	Yes	Yes	Yes	3.09
Caso	C/G	C/A	C/C	57	Male	26.35	75	121	211	160	38	96	231	No	No	No	Yes	2.53
Caso	G/G	A/A	C/C	55	Male	27.1	114	225	95	222	77	147	140	No	Yes	No	Yes	1.91
Caso	G/G	A/A	C/C	55	Male	28.65	74	118	127	146	31	97	150	No	No	No	Yes	3.13
Caso	G/G	A/A	C/C	44	Male	39.79	74	120	152	142	43	69	161	Yes	No	No	Yes	1.6
Caso	G/G	A/A	C/C	51	Male	24.8	83	125	211	188	39	127	122	No	Yes	Yes	Yes	3.26
Caso	G/G	A/A	C/C	50	Male	25.8	83	125	211	188	39	127	122	No	Yes	Yes	Yes	3.26
Caso	C/G	C/A	C/T	55	Male	24.22	91	133	100	122	29	79	471	Yes	Yes	No	Yes	2.77
Caso	G/G	A/A	C/C	52	Male	28.23	80	140	204	134	26	86	130	Yes	Yes	Yes	Yes	3.31
Caso	G/G	A/A	C/C	46	Male	25.26	84	130	224	334	62	254	149	No	Yes	Yes	Yes	4.1
Caso	G/G	A/A	C/C	48	Female	33.2	100	200	162	100	25	70	235	No	Yes	No	Yes	2.8
Caso	G/G	A/A	C/C	56	Female	23.78	60	90	119	91	26	52	70	No	No	No	Yes	2
Caso	G/G	A/A	C/C	55	Male	25.95	80	124	116	136	30	88	88	No	No	No	Yes	2.98
Caso	G/G	A/A	C/C	52	Male	23.66	70	100	203	173	39	118	111	No	No	No	Yes	3.03
Caso	C/G	C/A	C/C	74	Male	26.57	90	140	95	161	31	112	131	No	Yes	No	Yes	3.61
Caso	C/G	A/A	C/C	77	Male	34.6	90	160	299	94	31	52	129	Yes	Yes	Yes	Yes	1.68
Caso	C/G	C/A	C/C	67	Male	25.95	70	108	201	194	45	131	78	No	No	No	Yes	2.9
Caso	C/G	C/A	C/C	76	Male	23.53	82	143	129	120	25	78	256	No	Yes	No	Yes	3.12
Caso	G/G	A/A	C/C	53	Male	24.22	80	115	238	192	35	145	120	No	No	Yes	Yes	4.14
Control	C/G	C/A	C/C	54	Male	29.57	73	125	103	221	62	144	93	No	No	No	Yes	2.32
Control	G/G	A/A	C/C	53	Male	30.1	85	148	113	181	37	121	141	No	Yes	No	Yes	3.28
Control	C/G	C/A	C/T	47	Male	29.88	78	118	87	158	36	98	149	No	No	No	Yes	2.73
Control	G/G	A/A	C/C	45	Male	28.06	69	115	76	177	33	122	139	No	No	No	Yes	3.69
Control	C/G	C/A	C/C	54	Male	23.14	74	124	84	199	62	98	246	No	No	No	Yes	1.57
Control	C/G	C/A	C/C	60	Male	24.29	69	113	86	213	30	139	274	No	No	No	Yes	4.64
Control	G/G	A/A	C/C	49	Male	23.67	74	114	101	196	48	135	83	No	No	No	Yes	2.81
Control	G/G	A/A	C/C	50	Male	28.23	81	120	88	223	60	142	133	No	Yes	No	Yes	2.36
Control	C/C	C/C	C/T	45	Male	27.36	71	127	94	195	44	122	184	No	Yes	No	Yes	2.76
Control	C/G	C/A	C/C	56	Male	21.19	84	123	87	146	32	83	192	Yes	Yes	No	Yes	2.6
Control	G/G	A/A	C/C	49	Male	26.96	69	107	79	200	61	118	129	No	No	No	No	1.94
Control	G/G	A/A	C/C	53	Male	28.48	71	115	92	308	27	111	177	No	No	No	Yes	4.11
Control	G/G	A/A	C/C	51	Male	25.88	70	105	76	159	35	107	105	No	No	No	Yes	3.06
Control	G/G	A/A	C/C	62	Male	28.41	100	159	100	195	40	130	157	No	Yes	No	Yes	3.25
Control	G/G	A/A	C/C	58	Male	28.21	69	100	93	156	39	84	204	Yes	No	No	Yes	2.16
Control	C/G	C/A	C/C	60	Male	25.71	69	119	86	197	42	106	309	No	No	No	Yes	2.51
Control	C/G	C/A	C/C	47	Male	26.67	72	106	81	207	68	124	92	No	No	No	No	1.83
Control	G/G	A/A	C/C	46	Male	27.87	63	106	81	172	49	106	107	No	No	No	No	2.16
Control	C/G	C/A	C/T	45	Male	33.44	70	110	87	195	41	126	175	No	No	No	Yes	3.07
Control	G/G	A/A	C/C	45	Male	28.72	88	124	71	163	37	105	130	Yes	Yes	No	Yes	2.84
Control	G/G	A/A	C/C	45	Male	26.14	69	110	98	239	42	175	136	Yes	No	No	Yes	4.17
Control	G/G	C/A	C/C	49	Male	29.51	74	125	82	216	54	140	135	No	No	No	Yes	2.6
Control	G/G	A/A	C/C	61	Male	28.3	73	126	84	132	24	67	254	Yes	Yes	No	Yes	2.81
Control	G/G	A/A	C/C	52	Male	27.1	70	109	109	241	36	144	384	No	No	No	Yes	3.99
Control	C/C	C/C	C/C	44	Male	29.65	87	134	96	186	36	128	138	No	Yes	No	Yes	3.55
Control	G/G	A/A	C/C	55	Male	23.87	78	119	84	184	42	118	150	Yes	No	No	No	2.81
Control	G/G	A/A	C/C	52	Male	31.23	84	124	92	193	31	121	256	No	Yes	No	Yes	3.9
Control	G/G	A/A	C/C	50	Male	27.33	82	127	82	211	46	109	352	No	Yes	No	Yes	2.36
Control	G/G	A/A	C/C	47	Male	36.08	87	152	104	197	30	133	211	No	Yes	No	Yes	4.44
Control	G/G	A/A	C/C	47	Male	25.71	93	134	96	179	46	115	115	No	Yes	No	No	2.49
Control	G/G	A/A	C/C	44	Male	24.07	76	123	71	195	75	106	87	No	No	No	No	1.41
Control	C/C	C/C	C/C	57	Male	26.02	69	110	88	140	30	74	226	No	No	No	Yes	2.46
Control	C/G	C/A	C/C	44	Male	31.67	87	136	92	221	45	124	327	No	Yes	No	Yes	2.75
Control	G/G	A/A	C/C	46	Male	24.8	80	118	81	161	54	88	116	No	No	No	No	1.64
Control	G/G	A/A	C/C	46	Male	27.41	81	120	97	201	38	133	186	No	Yes	No	Yes	3.51
Control	G/G	A/A	C/C	64	Male	28.63	73	117	100	236	61	156	120	No	No	No	Yes	2.55
Control	C/G	C/A	C/C	44	Male	28.17	98	149	88	172	32	91	306	No	Yes	No	Yes	2.85
Control	G/G	A/A	C/C	50	Male	30.32	73	118	90	172	39	120	80	No	No	No	Yes	3.08
Control	G/G	A/A	C/C	75	Male	29.3	96	164	93	188	49	119	124	No	Yes	No	No	2.43
Control	C/G	C/A	C/C	48	Male	27.49	73	111	114	176	35	123	113	No	No	No	Yes	3.51
Control	G/G	C/A	C/C	53	Male	26.3	80	126	92	168	43	107	113	No	Yes	No	No	2.49
Control	C/G	C/A	C/C	48	Male	22.66	69	95	77	201	85	107	55	No	No	No	No	1.26
Control	G/G	A/A	C/C	52	Male	21.95	64	101	104	199	48	131	125	No	No	No	Yes	2.73
Control	C/G	C/A	C/T	45	Male	27.96	72	112	101	139	29	87	142	No	No	No	Yes	3.01
Control	G/G	A/A	C/C	55	Male	26.5	76	114	91	186	30	127	181	No	No	No	Yes	4.23
Control	G/G	A/A	C/C	45	Male	30.51	59	102	90	200	41	137	139	No	No	No	Yes	3.34
Control	G/G	A/A	C/C	63	Male	19.58	58	98	82	209	60	139	64	No	No	No	Yes	2.31
Control	G/G	C/A	C/C	44	Male	20.45	76	122	83	210	51	142	106	Yes	No	No	Yes	2.79
Control	G/G	A/A	C/C	68	Male	35.08	89	151	103	244	29	142	458	No	Yes	No	Yes	4.89
Control	G/G	A/A	C/C	64	Male	27.28	104	154	78	202	25	135	260	No	Yes	No	Yes	5.42
Control	G/G	A/A	C/C	52	Male	29.15	89	140	223	197	41	125	193	No	Yes	Yes	Yes	3.05
Control	C/G	C/A	C/C	51	Male	21.39	75	122	87	197	62	123	74	No	No	No	No	1.99
Control	G/G	A/A	C/C	51	Male	27.68	101	156	82	191	35	108	300	No	Yes	No	Yes	3.09
Control	G/G	A/A	C/C	64	Male	24.29	83	130	90	149	69	62	115	No	Yes	No	No	0.89
Control	G/G	A/A	C/C	52	Male	27.43	72	104	141	216	46	140	187	Yes	No	Yes	Yes	3.05
Control	C/G	C/A	C/C	56	Male	29.41	79	127	83	165	32	100	204	No	Yes	No	Yes	3.14
Control	C/G	C/A	C/C	56	Male	23.84	65	110	85	207	71	120	100	No	No	No	No	1.69
Control	G/G	A/A	C/C	71	Male	22.04	65	121	85	131	55	64	75	Yes	No	No	No	1.16
Control	C/G	C/A	C/C	72	Male	23.5	69	122	86	140	36	83	132	No	No	No	Yes	2.3
Control	C/G	C/A	C/C	64	Male	26.37	69	119	86	190	62	113	96	No	No	No	No	1.82
Control	G/G	A/A	C/C	60	Male	26.94	67	116	90	173	34	109	190	No	No	No	Yes	3.19
Control	G/G	A/A	C/C	53	Male	31.63	82	134	95	207	39	129	241	Yes	Yes	No	Yes	3.32
Control	G/G	A/A	C/C	50	Male	28.4	77	117	99	187	32	106	304	No	No	No	Yes	3.32
Control	G/G	A/A	C/C	52	Male	35.56	74	136	95	207	26	133	298	No	Yes	No	Yes	5.13
Control	G/G	A/A	C/C	66	Male	26.25	70	126	135	129	35	68	160	No	Yes	Yes	Yes	1.95
Control	G/G	A/A	C/C	53	Male	27.09	66	106	100	193	37	129	167	No	No	No	Yes	3.49
Control	G/G	A/A	C/C	62	Male	21.93	81	131	95	159	42	89	174	No	Yes	No	Yes	2.12
Control	C/G	A/A	C/C	58	Male	29.35	76	114	98	139	32	67	249	Yes	No	No	Yes	2.1
Control	G/G	A/A	C/C	64	Male	26.28	71	109	99	190	34	130	160	No	No	No	Yes	3.84
Control	G/G	A/A	C/C	49	Male	32.55	73	123	116	227	30	138	367	No	No	No	Yes	4.61
Control	G/G	A/A	C/C	63	Male	29.87	78	119	210	155	23	75	358	No	No	Yes	Yes	3.25
Control	G/G	A/A	C/C	58	Male	28.23	83	129	100	205	31	129	280	Yes	Yes	No	Yes	4.17
Control	G/G	A/A	C/C	61	Male	31.02	72	107	82	170	28	86	349	No	No	No	Yes	3.09
Control	C/G	C/A	C/C	63	Female	24.69	83	133	81	179	67	99	81	No	Yes	No	No	1.47
Control	G/G	A/A	C/C	58	Male	27.82	97	184	93	232	54	156	135	No	Yes	No	Yes	2.9
Control	G/G	A/A	C/C	56	Male	30.12	76	112	108	200	35	141	153	No	No	No	Yes	4.09
Control	G/G	A/A	C/C	59	Male	27	71	115	90	262	37	187	236	No	No	No	Yes	5.11
Control	G/G	A/A	C/C	57	Male	24.41	73	111	92	178	38	114	162	No	No	No	Yes	2.97
Control	G/G	A/A	C/C	61	Male	29.96	86	152	188	125	34	62	181	No	Yes	Yes	Yes	1.82
Control	G/G	A/A	C/C	51	Male	31.79	69	101	83	181	50	107	154	No	No	No	Yes	2.14
Control	G/G	A/A	C/C	56	Male	32.52	71	116	95	144	45	85	89	No	No	No	No	1.88
Control	G/G	A/A	C/C	50	Male	28.07	85	132	110	301	44	227	188	No	Yes	No	Yes	5.23
Control	C/G	C/A	C/C	56	Male	30.01	88	123	83	150	37	89	147	No	Yes	No	Yes	2.38
Control	G/G	A/A	C/C	65	Male	25.88	74	129	167	209	36	131	264	No	Yes	Yes	Yes	3.63
Control	G/G	A/A	C/C	66	Male	22.21	67	100	93	228	78	132	115	No	No	No	Yes	1.69
Control	G/G	A/A	C/C	60	Male	32.2	87	130	85	157	57	88	72	No	Yes	No	No	1.54
Control	C/C	C/C	C/T	59	Male	26.61	81	125	90	150	39	102	56	No	Yes	No	Yes	2.61
Control	G/G	A/A	C/C	50	Male	27.19	68	100	77	229	44	160	158	Yes	No	No	Yes	3.65
Control	G/G	A/A	C/C	60	Male	29.83	68	101	94	146	26	105	93	No	No	No	Yes	4.07
Control	C/G	C/A	C/T	54	Male	29.44	80	128	108	159	27	91	252	No	Yes	No	Yes	3.33
Control	C/G	C/A	C/C	51	Male	29.41	63	97	91	215	42	134	242	Yes	No	No	Yes	3.2
Control	G/G	A/A	C/C	53	Male	26.02	75	119	85	169	38	107	145	No	No	No	Yes	2.81
Control	G/G	A/A	C/C	54	Male	26.9	80	140	103	165	45	101	123	No	Yes	No	No	2.27
Control	C/G	C/A	C/C	62	Male	27.39	81	121	98	135	29	83	145	No	Yes	No	Yes	2.88
Control	G/G	A/A	C/C	48	Male	22.85	56	95	90	182	47	116	114	Yes	No	No	No	2.46
Control	G/G	A/A	C/C	68	Male	25.56	77	129	104	150	37	83	186	Yes	Yes	No	Yes	2.28
Control	G/G	A/A	C/C	44	Male	29.52	78	111	93	115	30	70	98	No	No	No	Yes	2.36
Control	C/C	C/C	C/T	47	Male	32.75	74	106	102	210	43	136	196	No	No	No	Yes	3.18
Control	G/G	A/A	C/C	51	Male	29.31	99	135	84	221	33	116	450	Yes	Yes	No	Yes	3.58
Control	G/G	A/A	C/C	46	Male	32.5	109	150	98	217	35	137	282	Yes	Yes	No	Yes	3.87
Control	G/G	A/A	C/C	49	Male	31.16	73	109	98	199	49	134	93	No	No	No	Yes	2.73
Control	G/G	A/A	C/C	44	Male	30.09	70	114	78	170	21	114	219	No	No	No	Yes	5.46
Control	C/G	C/A	C/C	49	Male	29.51	84	125	314	222	35	105	517	No	Yes	Yes	Yes	3.03
Control	G/G	A/A	C/C	46	Male	32.14	91	151	98	204	26	127	323	No	Yes	No	Yes	4.92
Control	G/G	A/A	C/C	78	Male	25.96	70	152	95	204	35	143	162	Yes	Yes	No	Yes	4.07
Control	C/G	C/A	C/C	57	Male	21.86	63	107	78	134	35	80	121	No	No	No	Yes	2.3
Control	C/G	C/A	C/C	63	Male	31.42	72	120	103	256	44	185	170	No	No	No	Yes	4.16
Control	G/G	A/A	C/C	55	Male	31.14	71	111	96	181	45	119	110	No	No	No	No	2.67
Control	G/G	A/A	C/C	56	Male	27.36	76	120	85	160	41	91	180	No	No	No	Yes	2.24
Control	C/G	C/A	C/C	59	Male	22.42	67	114	143	187	40	131	104	Yes	No	Yes	Yes	3.29
Control	C/G	C/A	C/T	57	Male	27.03	66	111	87	201	38	107	346	No	No	No	Yes	2.81
Control	G/G	C/A	C/C	57	Male	32.88	82	140	97	171	34	100	225	No	Yes	No	Yes	2.93
Control	C/G	C/A	C/C	62	Female	21.06	69	105	181	185	46	125	94	No	No	Yes	No	2.74
Control	G/G	A/A	C/C	44	Male	23.06	64	100	86	124	30	82	74	No	No	No	Yes	2.77
Control	G/G	A/A	C/C	54	Male	30.84	86	136	99	205	64	123	113	Yes	Yes	No	No	1.91
Control	G/G	A/A	C/C	50	Male	28.03	78	128	84	140	29	88	146	Yes	Yes	No	Yes	2.99
Control	G/G	A/A	C/C	70	Male	29.48	63	103	109	274	42	198	212	No	No	No	Yes	4.76
Control	C/G	C/A	C/C	64	Male	28.2	83	117	87	156	64	78	87	No	Yes	No	No	1.21
Control	G/G	A/A	C/C	44	Male	29.97	67	99	89	193	67	105	125	No	No	No	No	1.57
Control	C/G	C/A	C/T	57	Male	31.56	67	115	83	148	47	91	58	No	No	No	No	1.92
Control	C/G	C/A	C/T	49	Male	29.69	70	109	93	207	47	116	277	Yes	No	No	Yes	2.45
Control	G/G	A/A	C/C	46	Male	26.12	88	130	86	185	47	118	128	Yes	Yes	No	No	2.49
Control	C/G	C/A	C/C	61	Male	30.12	73	125	91	227	42	150	219	Yes	No	No	Yes	3.62
Control	G/G	A/A	C/C	67	Male	23	85	134	101	255	39	183	206	No	Yes	No	Yes	4.68
Control	C/G	C/A	C/T	62	Male	25.52	67	103	81	201	84	99	111	No	No	No	No	1.17
Control	C/G	C/A	C/C	52	Male	28.51	60	99	123	201	47	124	187	Yes	No	No	Yes	2.65
Control	C/G	C/A	C/C	59	Female	25.58	81	159	93	178	68	101	51	No	Yes	No	No	1.48
Control	C/G	C/A	C/T	59	Male	24.61	73	119	84	171	66	88	100	No	No	No	No	1.33
Control	G/G	A/A	C/C	52	Male	23.15	64	94	83	154	33	102	121	Yes	No	No	Yes	3.15
Control	G/G	C/A	C/T	52	Male	33.54	101	160	104	205	33	115	362	Yes	Yes	No	Yes	3.5
Control	G/G	C/C	C/T	57	Male	27.06	78	126	84	146	47	76	147	No	Yes	No	No	1.62
Control	C/G	C/A	C/C	55	Male	36.94	74	127	149	214	32	73	683	No	Yes	Yes	Yes	2.29
Control	C/G	A/A	C/C	55	Male	35.8	67	116	95	216	59	137	128	No	No	No	Yes	2.33
Control	G/G	C/C	C/T	52	Male	30.06	77	129	92	190	31	82	484	No	Yes	No	Yes	2.69
Control	C/G	A/A	C/C	72	Male	25.75	70	134	164	131	68	53	69	No	Yes	Yes	No	0.78
Control	G/G	C/A	C/C	48	Male	27.65	71	106	84	156	26	92	238	Yes	No	No	Yes	3.53
Control	C/G	C/A	C/C	51	Male	25.15	65	105	91	166	40	107	122	No	No	No	No	2.69
Control	C/G	C/A	C/C	53	Male	24.63	69	108	103	159	39	102	113	Yes	No	No	Yes	2.62
Control	C/G	C/A	C/C	53	Male	29.11	58	101	84	178	27	121	192	No	No	No	Yes	4.48
Control	C/G	A/A	C/C	50	Male	27.68	76	121	164	152	49	45	361	No	No	Yes	Yes	0.92
Control	G/G	A/A	C/C	55	Male	31.34	68	103	111	230	41	162	169	No	No	No	Yes	3.94
Control	G/G	A/A	C/C	67	Male	23.54	74	131	91	186	46	125	91	Yes	Yes	No	No	2.74
Control	G/G	A/A	C/C	64	Male	29.54	75	121	83	245	44	166	216	No	No	No	Yes	3.74
Control	G/G	A/A	C/C	62	Male	28.29	75	164	150	200	42	128	188	No	Yes	Yes	Yes	3.06
Control	G/G	A/A	C/C	52	Male	30.4	80	129	125	222	49	109	406	No	Yes	No	Yes	2.22
Control	G/G	A/A	C/C	49	Male	25.59	73	118	93	174	67	86	131	No	No	No	No	1.27
Control	C/G	C/A	C/C	57	Male	28.84	80	131	114	192	72	103	104	No	Yes	Yes	No	1.43
Control	G/G	A/A	C/C	72	Female	36.28	71	121	98	139	40	79	126	Yes	No	No	No	2.01
Control	G/G	A/A	C/C	66	Male	32.34	98	196	94	179	47	114	118	No	Yes	No	No	2.43
Control	G/G	A/A	C/C	65	Male	28.84	85	142	118	196	78	92	162	No	Yes	No	Yes	1.18
Control	G/G	A/A	C/C	47	Male	35.96	72	119	99	208	45	138	149	No	No	No	Yes	3.05
Control	G/G	A/A	C/C	62	Male	25.36	77	137	231	255	49	154	325	No	Yes	Yes	Yes	3.12
Control	C/G	C/A	C/T	49	Male	31.42	76	122	94	176	38	103	225	Yes	No	No	Yes	2.72
Control	G/G	A/A	C/C	48	Male	28.11	71	121	90	194	50	131	80	No	No	No	Yes	2.62
Control	G/G	A/A	C/C	62	Male	26.38	64	111	102	160	32	94	211	No	No	No	Yes	2.9
Control	G/G	A/A	C/C	47	Male	25.46	70	112	91	142	19	96	171	No	No	No	Yes	5.13
Control	G/G	C/A	C/C	59	Male	32.99	81	129	110	186	41	111	209	No	Yes	No	Yes	2.72
Control	C/G	C/A	C/C	51	Male	22.2	67	99	93	192	68	110	66	Yes	No	No	No	1.61
Control	G/G	A/A	C/C	60	Female	21.04	69	117	77	138	46	83	63	No	No	No	No	1.82
Control	C/G	C/A	C/T	55	Male	24.83	69	108	98	157	77	65	91	No	No	No	No	0.84
Control	G/G	A/A	C/C	47	Male	33.65	79	115	90	221	62	139	129	No	No	No	Yes	2.26
Control	G/G	C/A	C/C	54	Male	25.69	86	138	78	184	43	126	99	No	Yes	No	No	2.95
Control	C/G	C/A	C/C	67	Male	24.33	66	120	96	168	61	80	168	No	No	No	Yes	1.33
Control	C/G	A/A	C/C	53	Male	26.77	54	90	97	194	34	134	163	Yes	No	No	Yes	3.95
Control	G/G	A/A	C/C	51	Male	22.78	95	140	84	122	29	62	194	Yes	Yes	No	Yes	2.13
Control	C/G	C/A	C/C	48	Male	24.8	75	102	86	162	47	94	130	Yes	No	No	No	1.98
Control	C/G	C/A	C/C	64	Male	23.82	64	107	153	131	36	81	84	Yes	No	Yes	Yes	2.27
Control	C/G	C/C	C/C	60	Male	28.49	77	120	93	238	34	151	326	No	No	No	Yes	4.4
Control	G/G	A/A	C/C	71	Male	20.39	74	131	87	165	57	96	78	No	Yes	No	No	1.7
Control	C/G	C/A	C/C	59	Male	30.04	84	136	96	176	78	86	79	No	Yes	No	No	1.11
Control	C/G	C/A	C/C	60	Male	29.66	92	147	90	201	54	124	141	No	Yes	No	No	2.29
Control	G/G	C/A	C/C	54	Male	29.08	70	116	88	208	62	125	136	No	No	No	No	2.03
Control	G/G	A/A	C/C	51	Male	30.83	95	147	107	230	65	123	263	No	Yes	No	Yes	1.88
Control	C/G	C/A	C/T	62	Male	26.97	68	103	135	187	36	112	241	Yes	No	Yes	Yes	3.09
Control	G/G	A/A	C/C	50	Male	27.81	71	112	82	231	53	144	208	No	No	No	Yes	2.7
Control	G/G	A/A	C/C	62	Male	26.92	78	112	86	193	37	137	121	No	No	No	Yes	3.68
Control	G/G	A/A	C/C	68	Male	32.46	85	155	84	182	36	126	121	No	Yes	No	Yes	3.49
Control	G/G	A/A	C/C	76	Male	22.36	79	148	125	160	42	91	171	Yes	Yes	Yes	Yes	2.2
Control	G/G	A/A	C/C	52	Female	30.67	81	133	95	232	46	139	295	Yes	Yes	No	Yes	3.02
Control	G/G	A/A	C/C	55	Female	20.99	62	119	88	249	94	142	80	No	No	No	Yes	1.51
Control	G/G	A/A	C/C	48	Female	24.14	69	105	78	200	56	130	90	No	No	No	Yes	2.31
Control	C/G	C/A	C/C	61	Female	25.27	61	100	303	196	70	106	127	No	No	Yes	No	1.51
Control	C/G	C/A	C/C	47	Female	34.21	73	101	77	142	25	98	117	No	No	No	Yes	3.93
Control	C/G	C/A	C/C	64	Female	27.76	66	119	80	175	48	94	209	No	No	No	Yes	1.95
Control	G/G	A/A	C/C	51	Female	22.29	65	94	81	224	85	126	84	No	No	No	No	1.48
Control	C/G	C/A	C/C	57	Female	25.48	82	125	79	185	50	127	50	No	Yes	No	No	2.54
Control	G/G	C/A	C/C	47	Female	35.25	90	135	85	184	32	109	270	No	Yes	No	Yes	3.4
Control	G/G	A/A	C/C	57	Female	30.73	64	107	99	188	44	126	110	No	No	No	No	2.87
Control	G/G	A/A	C/C	48	Female	26.13	68	102	82	216	52	147	107	No	No	No	Yes	2.82
Control	G/G	A/A	C/C	51	Female	30.21	72	111	96	177	58	92	171	No	No	No	Yes	1.58
Control	C/G	C/A	C/C	57	Female	27.11	70	108	82	201	40	110	316	No	No	No	Yes	2.76
Control	C/G	C/A	C/C	55	Female	27.64	71	110	86	205	42	134	179	No	No	No	Yes	3.2
Control	G/G	A/A	C/C	51	Female	22.9	73	117	91	199	40	114	284	No	No	No	Yes	2.84
Control	G/G	A/A	C/C	52	Female	27.04	69	110	81	160	58	79	142	Yes	No	No	No	1.37
Control	G/G	A/A	C/C	50	Female	28.34	71	115	87	168	48	99	134	No	No	No	No	2.05
Control	G/G	A/A	C/C	47	Female	22.54	59	94	77	147	52	77	112	Yes	No	No	No	1.48
Control	G/G	A/A	C/C	53	Female	27.37	79	122	91	210	42	147	132	No	No	No	Yes	3.5
Control	G/G	A/A	C/C	50	Female	25.42	74	109	80	186	57	117	74	No	No	No	No	2.06
Control	G/G	A/A	C/C	47	Female	32.17	83	137	96	211	49	138	147	Yes	Yes	No	Yes	2.83
Control	G/G	A/A	C/C	49	Female	26.69	72	115	78	174	53	103	112	Yes	No	No	No	1.94
Control	G/G	A/A	C/C	49	Female	27.59	70	123	82	189	56	108	157	No	No	No	Yes	1.93
Control	G/G	A/A	C/C	50	Female	26.14	61	104	85	198	58	121	117	No	No	No	No	2.09
Control	G/G	A/A	C/C	51	Female	29.14	88	127	109	201	48	118	220	No	Yes	No	Yes	2.45
Control	G/G	A/A	C/C	51	Female	37.61	76	127	91	203	74	99	186	Yes	Yes	No	Yes	1.34
Control	G/G	A/A	C/C	49	Female	28.73	71	112	97	174	50	103	132	No	No	No	No	2.06
Control	G/G	A/A	C/C	73	Female	28.76	79	131	114	224	35	138	319	No	Yes	No	Yes	3.94
Control	G/G	A/A	C/C	58	Female	28	70	112	100	195	26	120	306	No	No	No	Yes	4.62
Control	G/G	A/A	C/C	48	Female	28.2	68	115	69	169	39	114	102	No	No	No	Yes	2.91
Control	G/G	A/A	C/C	61	Female	32	66	97	98	275	33	200	264	No	No	No	Yes	6.05
Control	C/G	C/A	C/C	51	Female	26.35	76	122	93	298	38	217	270	No	No	No	Yes	5.71
Control	C/G	C/A	C/C	54	Female	27.05	74	127	94	169	45	92	200	No	Yes	No	Yes	2.04
Control	C/G	C/A	C/T	49	Female	32.3	74	115	96	207	35	147	158	No	No	No	Yes	4.19
Control	G/G	C/A	C/C	62	Female	24.3	74	120	81	192	36	126	188	No	No	No	Yes	3.5
Control	G/G	A/A	C/C	48	Female	30.31	66	102	86	158	52	77	180	No	No	No	Yes	1.48
Control	G/G	A/A	C/C	47	Female	27.91	70	105	77	151	46	82	146	No	No	No	No	1.77
Control	G/G	A/A	C/C	49	Female	28.18	78	119	76	135	57	59	118	Yes	No	No	No	1.04
Control	G/G	A/A	C/C	48	Female	38.87	63	117	71	163	36	113	85	Yes	No	No	Yes	3.15
Control	G/G	A/A	C/C	67	Female	34.51	74	113	81	186	45	117	147	No	No	No	No	2.61
Control	G/G	A/A	C/C	56	Female	20.9	79	127	94	182	63	105	89	No	Yes	No	No	1.66
Control	G/G	A/A	C/C	55	Female	32.53	77	147	78	210	40	136	215	No	Yes	No	Yes	3.39
Control	C/G	C/A	C/C	53	Female	27.63	69	112	76	167	39	101	171	No	No	No	Yes	2.58
Control	C/G	C/A	C/C	58	Female	31.4	84	124	93	203	45	132	164	No	Yes	No	Yes	2.93
Control	G/G	A/A	C/C	63	Female	26.89	73	134	93	264	52	182	190	No	Yes	No	Yes	3.49
Control	G/G	A/A	C/C	54	Female	28.46	83	133	85	158	61	89	50	No	Yes	No	No	1.46
Control	C/G	C/A	C/T	60	Female	29.15	84	156	94	201	42	130	181	No	Yes	No	Yes	3.1
Control	C/G	C/A	C/C	53	Female	37.92	75	114	87	152	59	68	156	No	No	No	Yes	1.15
Control	G/G	A/A	C/C	57	Female	34.92	82	133	85	170	57	100	81	No	Yes	No	No	1.76
Control	G/G	A/A	C/C	53	Female	24.44	73	119	87	263	45	186	197	No	No	No	Yes	4.14
Control	G/G	A/A	C/C	65	Female	35.38	65	111	87	252	60	158	215	No	No	No	Yes	2.63
Control	G/G	A/A	C/C	68	Female	21.94	58	114	80	175	54	104	105	No	No	No	No	1.93
Control	G/G	A/A	C/C	55	Female	23.61	73	118	85	183	52	114	104	No	No	No	No	2.2
Control	G/G	A/A	C/C	55	Female	25.27	81	160	87	210	39	141	186	No	Yes	No	Yes	3.62
Control	G/G	A/A	C/C	56	Female	24.79	72	132	92	163	56	91	98	No	Yes	No	No	1.63
Control	G/G	A/A	C/C	57	Female	31.39	86	140	95	220	51	154	95	No	Yes	No	Yes	3.02
Control	G/G	A/A	C/C	56	Female	26.96	54	91	79	198	28	142	178	Yes	No	No	Yes	5.05
Control	G/G	A/A	C/C	53	Female	29.14	94	181	88	205	55	131	116	No	Yes	No	Yes	2.39
Control	G/G	C/A	C/C	60	Female	28.81	82	131	195	126	36	76	90	No	Yes	Yes	Yes	2.1
Control	G/G	A/A	C/C	44	Male	39.4	79	140	115	151	32	80	244	No	Yes	Yes	Yes	2.51
Control	G/G	A/A	C/C	62	Female	27.11	80	131	233	198	48	120	188	No	Yes	Yes	Yes	2.5
Control	G/G	A/A	C/C	64	Male	46.84	72	123	95	224	52	151	135	Yes	No	No	Yes	2.93
Control	G/G	A/A	C/C	54	Female	29.97	69	103	84	209	85	110	91	No	No	No	No	1.29
Control	G/G	A/A	C/C	59	Female	28.54	73	122	87	192	43	132	103	No	No	No	Yes	3.06
Control	G/G	C/A	C/C	52	Male	33.34	73	120	98	144	33	81	189	Yes	No	No	Yes	2.48
Control	G/G	A/A	C/C	53	Male	29.92	75	115	87	192	32	135	155	No	No	No	Yes	4.17
Control	C/G	C/A	C/C	52	Male	24.2	83	127	72	185	38	132	96	No	Yes	No	Yes	3.51
Control	G/G	A/A	C/C	56	Male	25.22	72	110	92	103	52	39	79	Yes	No	No	No	0.75
Control	C/G	C/A	C/T	71	Female	23.52	69	129	89	185	56	107	140	No	Yes	No	No	1.92
Control	G/G	A/A	C/C	52	Female	32.78	65	96	82	207	58	123	162	Yes	No	No	Yes	2.11
Control	G/G	A/A	C/C	48	Male	27.85	92	129	89	177	36	70	450	No	Yes	No	Yes	1.96
Control	G/G	A/A	C/C	44	Female	31.37	68	115	110	175	53	84	235	Yes	No	No	Yes	1.58
Control	C/G	C/A	C/C	52	Female	31.17	75	123	102	156	56	81	120	No	No	No	No	1.44
Control	G/G	A/A	C/C	65	Female	26.48	59	101	102	167	37	108	133	No	No	No	Yes	2.89
Control	G/G	C/A	C/C	48	Female	31.04	66	100	189	127	41	72	88	No	No	Yes	No	1.77
Control	C/G	C/A	C/C	50	Male	28.66	66	103	97	153	32	96	163	No	No	No	Yes	3.03
Control	C/G	C/A	C/C	49	Female	26.46	79	120	78	238	67	148	144	Yes	No	No	Yes	2.2
Control	G/G	A/A	C/C	59	Female	33.76	71	112	94	185	52	98	215	No	No	No	Yes	1.88
Control	C/G	C/A	C/C	46	Male	32.38	70	121	91	270	30	192	298	No	No	No	Yes	6.47
Control	C/G	C/A	C/C	53	Male	27.34	66	113	95	177	37	114	160	No	No	No	Yes	3.11
Control	G/G	A/A	C/C	58	Female	29.65	69	107	93	168	56	93	119	No	No	No	No	1.65
Control	G/G	A/A	C/C	66	Male	24.23	71	114	176	141	51	63	172	No	No	Yes	Yes	1.23
Control	C/G	A/A	C/C	68	Female	26.11	80	149	172	152	54	82	105	No	Yes	Yes	No	1.52
Control	G/G	C/C	C/C	55	Female	24.06	55	92	95	185	54	111	128	Yes	No	No	No	2.04
Control	G/G	C/A	C/C	51	Female	26.83	77	133	91	173	41	109	142	Yes	Yes	No	No	2.66
Control	C/G	A/A	C/C	59	Male	31.1	61	102	95	139	36	85	112	No	No	No	Yes	2.37
Control	G/G	C/A	C/C	64	Female	24.51	64	121	102	171	45	97	184	No	No	No	Yes	2.18
Control	C/G	A/A	C/C	46	Male	38.24	69	121	109	172	36	103	208	Yes	No	No	Yes	2.83
Control	C/G	C/A	C/C	53	Female	25.38	67	114	77	186	58	107	133	No	No	No	No	1.83
Control	C/G	C/A	C/C	54	Female	25	71	130	99	208	59	132	101	No	Yes	No	Yes	2.22
Control	G/G	C/A	C/C	52	Female	32.29	76	121	81	188	60	100	173	Yes	No	No	Yes	1.66
Control	C/G	A/A	C/C	52	Female	33.37	65	102	139	136	31	77	176	No	No	Yes	Yes	2.49
Control	C/G	C/A	C/C	54	Female	29.11	73	109	84	191	69	103	120	No	No	No	No	1.49
Control	G/G	C/A	C/C	58	Female	26.87	77	134	96	231	46	132	327	No	Yes	No	Yes	2.84
Control	C/G	C/A	C/C	59	Female	29.51	82	132	94	166	58	83	153	No	Yes	No	Yes	1.43
Control	G/G	A/A	C/C	57	Female	21.17	57	90	79	194	41	123	190	No	No	No	Yes	3.03
Control	C/G	C/A	C/T	44	Male	25.91	76	125	101	163	36	97	186	No	No	No	Yes	2.7
Control	G/G	A/A	C/C	60	Female	29.07	61	94	86	197	60	120	111	No	No	No	No	2.02
Control	G/G	A/A	C/C	51	Female	31.3	66	108	91	269	61	187	132	No	No	No	Yes	3.08
Control	G/G	C/A	C/C	58	Female	20.67	58	92	76	194	76	102	94	Yes	No	No	No	1.34
Control	G/G	A/A	C/C	52	Female	22.89	68	100	83	213	58	136	117	No	No	No	Yes	2.34
Control	G/G	A/A	C/C	55	Female	25.34	62	101	79	147	76	56	93	No	No	No	No	0.75
Control	C/G	C/A	C/C	45	Female	32.24	67	110	89	183	37	118	175	Yes	No	No	Yes	3.17
Control	G/G	A/A	C/C	56	Female	23.68	59	96	111	193	44	122	167	Yes	No	Yes	Yes	2.8
Control	C/G	C/A	C/C	59	Female	25.57	85	125	79	249	40	152	355	No	Yes	No	Yes	3.83
Control	G/G	A/A	C/C	50	Male	26.99	81	118	88	224	44	152	172	No	Yes	No	Yes	3.45
Control	G/G	A/A	C/C	53	Female	31.02	59	103	88	235	51	158	167	Yes	No	No	Yes	3.13
Control	G/G	A/A	C/C	49	Female	24.39	65	98	82	174	64	93	108	Yes	No	No	No	1.47
Control	G/G	A/A	C/C	58	Female	21.13	75	131	78	190	56	106	179	No	Yes	No	Yes	1.91
Control	C/G	C/A	C/T	57	Male	27.3	79	126	80	257	48	166	266	No	Yes	No	Yes	3.43
Control	C/G	C/A	C/C	55	Male	30.88	75	131	86	243	32	160	316	No	Yes	No	Yes	5.04
Control	G/G	A/A	C/C	48	Female	40.63	70	107	85	149	56	84	60	No	No	No	No	1.51
Control	G/G	A/A	C/C	55	Male	26.72	77	127	84	227	63	149	93	No	Yes	No	Yes	2.36
Control	G/G	A/A	C/C	54	Female	32.82	80	125	77	189	59	108	138	No	No	No	No	1.84
Control	C/G	C/A	C/T	62	Female	25.67	66	105	97	190	40	126	149	No	No	No	No	3.13
Control	C/G	C/A	C/C	64	Male	27.46	64	98	84	187	53	113	126	Yes	No	No	No	2.11
Control	C/G	C/A	C/C	55	Female	27.39	72	114	96	218	52	116	313	No	No	No	Yes	2.25
Control	C/G	C/A	C/C	53	Male	23.64	65	116	90	184	65	99	127	Yes	No	No	No	1.52
Control	G/G	A/A	C/C	53	Female	31.22	73	106	136	164	38	93	207	Yes	No	Yes	Yes	2.45
Control	G/G	C/A	C/C	57	Male	31.29	75	122	83	189	32	115	258	No	No	No	Yes	3.61
Control	G/G	C/A	C/C	49	Male	28.88	91	150	94	160	44	85	198	Yes	Yes	No	Yes	1.93
Control	G/G	C/A	C/C	53	Male	24.31	91	148	98	323	73	204	292	No	Yes	No	Yes	2.81
Control	C/G	C/A	C/C	75	Female	31.86	78	176	81	198	49	127	141	No	Yes	No	No	2.6
Control	G/G	A/A	C/C	55	Female	22.63	63	100	86	195	52	121	140	No	No	No	No	2.34
Control	G/G	A/A	C/C	58	Male	21	76	119	86	187	50	123	84	No	No	No	No	2.45
Control	G/G	A/A	C/C	51	Female	46.18	73	109	96	158	40	95	151	No	No	No	Yes	2.39
Control	G/G	A/A	C/C	50	Male	21.84	78	127	102	260	52	189	113	No	Yes	No	Yes	3.62
Control	G/G	A/A	C/C	56	Female	26.09	58	91	84	192	80	93	119	No	No	No	No	1.17
Control	G/G	A/A	C/C	47	Female	26.89	66	95	78	209	67	121	130	No	No	No	No	1.8
Control	C/G	C/A	C/C	56	Female	30.27	73	109	88	180	45	114	133	No	No	No	No	2.52
Control	C/G	C/A	C/C	50	Female	23.15	69	109	83	166	47	105	82	No	No	No	No	2.23
Control	C/G	C/A	C/C	54	Female	22.67	78	118	87	219	51	141	173	No	No	No	Yes	2.79
Control	G/G	A/A	C/C	54	Female	30.74	66	102	101	213	68	124	134	No	No	No	No	1.83
Control	G/G	A/A	C/C	49	Female	26.37	57	99	90	195	38	125	204	Yes	No	No	Yes	3.32
Control	G/G	A/A	C/C	56	Female	25.85	74	121	82	167	70	74	142	Yes	No	No	No	1.07
Control	C/G	C/C	C/T	50	Male	31.86	72	129	88	222	49	128	279	No	Yes	No	Yes	2.62
Control	C/G	C/A	C/C	50	Female	31.31	90	142	86	235	60	147	181	No	Yes	No	Yes	2.47
Control	G/G	A/A	C/C	45	Female	19.51	72	138	94	199	44	123	201	No	Yes	No	Yes	2.82
Control	G/G	C/A	C/C	54	Female	28.17	79	140	79	217	82	122	75	No	Yes	No	No	1.49
Control	C/G	C/A	C/C	54	Female	38.83	73	109	81	179	37	123	121	No	No	No	Yes	3.29
Control	C/G	C/A	C/T	54	Female	33.29	64	109	250	241	56	143	265	No	No	Yes	Yes	2.58
Control	G/G	A/A	C/C	48	Female	34.17	88	130	81	195	51	113	193	No	Yes	No	Yes	2.21
Control	C/G	C/A	C/C	57	Female	29.22	75	122	103	226	42	147	235	Yes	No	No	Yes	3.52
Control	C/G	C/A	C/C	52	Female	39.84	86	149	73	203	76	106	138	No	Yes	No	No	1.4
Control	C/G	C/A	C/C	55	Male	30.46	77	113	86	157	46	80	196	No	No	No	Yes	1.75
Control	C/G	C/A	C/C	53	Female	32.26	74	110	88	134	50	70	93	No	No	No	No	1.41
Control	C/G	C/A	C/C	60	Female	26.59	60	97	92	172	57	100	99	No	No	No	No	1.76
Control	G/G	A/A	C/C	65	Female	33.87	67	105	84	216	71	131	93	No	No	No	Yes	1.85
Control	G/G	A/A	C/C	51	Male	22.27	69	113	86	169	65	92	76	No	No	No	No	1.43
Control	C/G	C/A	C/C	52	Male	31.17	61	97	123	231	47	151	202	No	No	No	Yes	3.22
Control	G/G	A/A	C/C	57	Male	31.7	83	126	85	274	58	193	151	No	Yes	No	Yes	3.35
Control	G/G	A/A	C/C	54	Male	22.48	63	108	85	159	59	89	74	No	No	No	No	1.52
Control	G/G	A/A	C/C	51	Female	34.61	59	96	88	197	49	117	193	Yes	No	No	Yes	2.37
Control	C/G	C/A	C/C	50	Male	27.49	65	103	81	193	61	115	108	No	No	No	No	1.9
Control	G/G	A/A	C/C	45	Male	34.28	76	111	100	202	34	139	183	Yes	No	No	Yes	4.13
Control	C/G	C/A	C/C	47	Male	34.3	82	123	108	221	36	120	396	No	Yes	No	Yes	3.31
Control	G/G	A/A	C/C	52	Male	30.23	73	112	88	231	24	165	103	Yes	No	No	Yes	6.87
Control	C/G	C/A	C/C	46	Male	37.95	75	115	91	163	31	103	155	No	No	No	Yes	3.28
Control	C/G	C/A	C/C	55	Male	24.46	66	110	98	225	49	147	129	No	No	No	Yes	3.03
Control	G/G	A/A	C/C	48	Female	27.15	66	113	94	152	35	92	99	No	No	No	Yes	2.62
Control	G/G	A/A	C/C	65	Male	22.91	79	136	241	163	50	87	151	No	Yes	Yes	Yes	1.73
Control	C/G	C/A	C/C	66	Male	29.83	65	107	80	222	37	147	187	No	No	No	Yes	3.96
Control	G/G	A/A	C/C	48	Male	28.9	68	113	93	237	38	145	288	No	No	No	Yes	3.85
Control	C/G	C/A	C/C	47	Male	26.4	66	102	262	202	30	123	270	Yes	No	Yes	Yes	4.11
Control	C/G	C/A	C/C	44	Male	27.02	60	102	93	219	43	145	162	No	No	No	Yes	3.4
Control	C/G	C/A	C/T	48	Male	28.4	59	96	119	156	33	108	61	No	No	No	Yes	3.26
Control	C/G	C/A	C/T	47	Male	28.81	72	114	106	231	35	160	207	No	No	No	Yes	4.62
Control	G/G	A/A	C/C	45	Male	27.46	74	118	93	179	39	117	131	No	No	No	Yes	3
Control	G/G	A/A	C/C	55	Male	29.22	65	99	88	184	36	117	171	Yes	No	No	Yes	3.26
Control	G/G	A/A	C/C	58	Male	24.34	66	111	94	163	31	99	216	No	No	No	Yes	3.19
Control	C/G	C/A	C/C	55	Male	25.02	58	91	88	186	44	116	121	No	No	No	No	2.65
Control	G/G	A/A	C/C	50	Male	31.13	71	117	85	154	44	90	90	No	No	No	No	2.06
Control	G/G	A/A	C/C	58	Male	32.63	69	138	103	242	40	160	226	No	Yes	No	Yes	4.04
Control	C/G	C/A	C/C	54	Male	23.76	76	112	87	183	36	128	101	Yes	No	No	Yes	3.54
Control	G/G	A/A	C/C	71	Male	37.14	70	105	100	152	56	77	76	No	No	No	No	1.39
Control	G/G	A/A	C/C	50	Male	34.56	96	154	121	180	22	64	569	No	Yes	No	Yes	2.89
Control	G/G	A/A	C/C	58	Male	30.45	56	100	91	205	35	133	236	No	No	No	Yes	3.76
Control	G/G	A/A	C/C	59	Male	25.42	57	103	81	156	41	87	115	No	No	No	No	2.11
Control	C/G	C/A	C/C	56	Male	29.86	70	119	85	217	48	137	161	No	No	No	Yes	2.88
Control	C/G	C/A	C/T	45	Male	25.42	74	118	82	129	48	55	126	No	No	No	No	1.15
Control	G/G	A/A	C/C	63	Male	25.74	67	101	120	196	54	118	121	Yes	No	Yes	No	2.18
Control	G/G	A/A	C/C	59	Male	25.34	60	100	77	152	39	88	115	Yes	No	No	Yes	2.26
Control	C/G	C/A	C/C	56	Male	27.77	67	101	116	214	45	133	204	Yes	No	Yes	Yes	2.94
Control	G/G	A/A	C/C	58	Male	26.63	66	111	83	174	36	91	267	No	No	No	Yes	2.5
Control	G/G	A/A	C/C	47	Male	31.62	77	116	87	169	41	95	171	No	No	No	Yes	2.31
Control	C/G	C/A	C/C	45	Male	35.74	76	125	87	133	37	76	95	No	No	No	Yes	2.05
Control	G/G	A/A	C/C	54	Male	27.82	75	122	89	150	27	98	119	No	No	No	Yes	3.57
Control	G/G	A/A	C/C	66	Male	26.92	75	123	106	176	27	64	505	No	No	No	Yes	2.38
Control	C/G	C/A	C/C	52	Male	31.28	69	119	94	225	67	125	126	Yes	No	No	No	1.85
Control	G/G	A/A	C/C	48	Male	23.77	76	114	85	138	39	79	89	No	No	No	Yes	2.02
Control	C/G	C/A	C/C	48	Male	28.14	72	115	90	167	42	98	119	Yes	No	No	No	2.31
Control	C/G	C/A	C/C	62	Male	29.73	77	111	94	253	51	173	152	Yes	No	No	Yes	3.37
Control	C/G	C/A	C/C	46	Male	27.06	70	110	91	187	48	120	100	No	No	No	No	2.48
Control	G/G	A/A	C/C	44	Male	25.33	66	103	80	178	50	95	169	No	No	No	Yes	1.91
Control	G/G	A/A	C/C	57	Male	20.78	66	107	96	199	30	128	261	No	No	No	Yes	4.3
Control	C/G	C/A	C/C	46	Male	27.29	74	113	112	160	25	59	444	Yes	No	No	Yes	2.36
Control	G/G	C/A	C/C	46	Male	27.92	74	114	85	247	39	165	245	Yes	No	No	Yes	4.25
Control	G/G	A/A	C/C	54	Male	22.68	58	101	92	169	71	85	58	No	No	No	No	1.18
Control	C/G	C/A	C/T	49	Male	27.39	75	121	75	166	42	97	158	No	No	No	Yes	2.3
Control	G/G	A/A	C/C	65	Male	31.88	77	128	97	203	40	142	125	No	Yes	No	Yes	3.59
Control	G/G	A/A	C/C	54	Male	19.95	71	108	91	203	55	121	135	No	No	No	No	2.21
Control	G/G	A/A	C/C	52	Male	26.08	82	125	288	247	33	159	306	No	Yes	Yes	Yes	4.78
Control	G/G	A/A	C/C	52	Male	32.56	69	106	78	144	45	79	100	No	No	No	No	1.75
Control	G/G	C/A	C/C	62	Male	23.68	72	113	88	204	51	117	181	No	No	No	Yes	2.3
Control	G/G	A/A	C/C	48	Male	24.79	70	113	87	189	62	109	69	No	No	No	No	1.76
Control	G/G	A/A	C/C	61	Male	29.34	75	119	85	171	43	106	97	No	No	No	No	2.47
Control	C/G	C/A	C/C	47	Male	27.73	73	114	84	184	30	111	239	Yes	No	No	Yes	3.69
Control	C/G	C/A	C/C	45	Male	25.55	73	110	92	183	37	128	102	Yes	No	No	Yes	3.46
Control	G/G	A/A	C/C	63	Male	25.74	61	108	91	172	29	71	412	No	No	No	Yes	2.45
Control	G/G	C/A	C/C	61	Male	29.02	80	121	82	166	41	105	105	No	No	No	No	2.56
Control	C/G	C/A	C/C	63	Female	23.81	67	108	95	220	51	144	149	Yes	No	No	Yes	2.82
Control	G/G	A/A	C/C	58	Male	25.3	58	91	81	205	59	123	138	No	No	No	No	2.09
Control	G/G	C/A	C/C	53	Male	27.9	72	112	102	173	32	100	272	Yes	No	No	Yes	3.12
Control	G/G	A/A	C/C	45	Male	21.13	70	108	90	189	51	126	101	No	No	No	No	2.5
Control	G/G	A/A	C/C	51	Male	28.27	68	108	75	163	49	90	155	No	No	No	Yes	1.83
Control	G/G	A/A	C/C	44	Male	27.7	76	113	93	194	33	138	154	No	No	No	Yes	4.21
Control	G/G	A/A	C/C	61	Male	28.08	67	116	82	203	54	126	179	No	No	No	Yes	2.33
Control	G/G	A/A	C/C	62	Male	28.74	73	117	113	207	45	139	99	No	No	No	Yes	3.11
Control	G/G	A/A	C/C	41	Male	25.46	81	128	92	250	31	130	516	No	Yes	No	Yes	4.23
Control	G/G	C/A	C/C	70	Male	26.9	78	129	79	158	31	86	237	No	Yes	No	Yes	2.75
Control	G/G	A/A	C/C	52	Male	32.56	69	106	78	125	35	73	92	No	No	No	Yes	2.06
Control	G/G	A/A	C/C	66	Male	22.45	67	108	100	220	45	147	146	No	No	No	Yes	3.26
Control	G/G	A/A	C/C	54	Male	26.46	65	116	90	264	50	150	315	Yes	No	No	Yes	3
Control	G/G	A/A	C/C	53	Male	30.97	78	121	94	160	21	53	521	No	No	No	Yes	2.52
Control	C/G	C/A	C/C	57	Male	28.38	66	113	91	171	28	113	160	No	No	No	Yes	4.1
Control	C/G	C/A	C/T	47	Male	36.02	76	118	127	288	49	191	255	No	No	Yes	Yes	3.91
Control	G/G	A/A	C/C	54	Male	29.72	65	115	92	354	40	280	165	Yes	No	No	Yes	7.04
Control	G/G	A/A	C/C	60	Male	29.73	66	104	90	221	59	131	161	No	No	No	Yes	2.22
Control	G/G	A/A	C/C	52	Male	34.96	62	102	87	262	35	185	277	No	No	No	Yes	5.32
Control	C/G	C/A	C/C	67	Male	32.69	85	159	90	212	40	128	276	Yes	Yes	No	Yes	3.19
Control	G/G	A/A	C/C	42	Male	27.36	69	106	86	204	46	129	177	No	No	No	Yes	2.8
Control	G/G	A/A	C/C	54	Male	27.88	74	125	84	152	33	74	282	No	No	No	Yes	2.27
Control	G/G	A/A	C/C	45	Male	33.99	61	94	81	270	47	183	273	No	No	No	Yes	3.9
Control	G/G	A/A	C/C	55	Male	28.87	69	109	95	217	46	122	326	No	No	No	Yes	2.63
Control	C/G	C/A	C/C	60	Male	29.77	84	125	83	195	24	128	272	No	Yes	No	Yes	5.36
Control	C/G	C/A	C/C	40	Male	23.84	67	108	93	166	43	102	124	No	No	No	No	2.36
Control	C/G	C/A	C/C	57	Male	32.44	71	115	94	195	39	122	201	Yes	No	No	Yes	3.13
Control	C/G	C/C	C/C	34	Male	32.6	89	142	148	196	33	121	248	No	Yes	Yes	Yes	3.66
Control	G/G	A/A	C/C	67	Male	30.79	82	133	97	209	54	138	114	No	Yes	No	Yes	2.55
Control	G/G	A/A	C/C	57	Male	30.65	84	126	92	184	24	98	379	No	Yes	No	Yes	4.03
Control	G/G	A/A	C/C	70	Male	20.24	65	110	81	216	53	152	71	No	No	No	Yes	2.9
Control	C/G	C/A	C/T	56	Male	34.83	64	108	91	187	29	120	236	No	No	No	Yes	4.12
Control	G/G	A/A	C/C	62	Male	26.42	67	105	99	133	43	82	55	No	No	No	No	1.9
Control	C/G	C/A	C/C	41	Male	34.06	76	127	86	149	20	100	177	No	Yes	No	Yes	5.1
Control	G/G	A/A	C/C	59	Male	24.14	68	112	95	193	42	111	246	No	No	No	Yes	2.65
Control	C/G	C/A	C/C	63	Male	28.89	76	124	85	176	31	110	246	No	No	No	Yes	3.61
Control	G/G	A/A	C/C	59	Male	23.39	85	177	75	203	102	82	110	Yes	Yes	No	No	0.8
Control	G/G	A/A	C/C	53	Male	28.95	68	106	109	177	28	82	425	No	No	No	Yes	2.94
Control	G/G	A/A	C/C	42	Male	28.9	70	119	224	207	36	136	225	Yes	No	Yes	Yes	3.78
Control	G/G	A/A	C/C	52	Male	23.59	78	116	87	179	72	85	121	No	No	No	No	1.19
Control	C/G	C/A	C/C	44	Male	30.74	69	111	74	151	32	89	188	No	No	No	Yes	2.74
Control	C/G	C/A	C/C	52	Male	29.73	62	105	95	205	30	141	210	No	No	No	Yes	4.71
Control	G/G	C/A	C/T	38	Male	22.82	71	112	94	153	48	89	100	No	No	No	No	1.84
Control	G/G	A/A	C/C	59	Male	23.25	71	110	78	174	60	96	112	No	No	No	No	1.62
Control	C/G	C/A	C/C	68	Male	23.32	65	107	75	190	57	123	57	No	No	No	No	2.15
Control	C/C	C/C	C/C	36	Male	36.97	71	113	85	272	34	206	208	No	No	No	Yes	6.12
Control	C/G	C/A	C/T	51	Male	33.06	82	126	92	245	38	164	266	No	Yes	No	Yes	4.36
Control	G/G	A/A	C/C	56	Male	29.17	91	134	84	147	54	71	137	No	Yes	No	No	1.31
Control	G/G	A/A	C/C	59	Male	24.76	65	103	87	242	55	162	156	No	No	No	Yes	2.95
Control	G/G	C/A	C/C	58	Male	18.93	73	119	93	202	66	118	113	No	No	No	No	1.78
Control	G/G	A/A	C/C	42	Male	32.1	68	101	106	226	28	125	454	Yes	No	No	Yes	4.43
Control	G/G	A/A	C/C	59	Male	25.21	64	97	84	147	34	95	113	No	No	No	Yes	2.81
Control	G/G	A/A	C/C	53	Male	27.27	72	110	194	439	31	103	312	No	No	Yes	Yes	3.3
Control	G/G	A/A	C/C	52	Male	32.56	77	116	87	150	35	93	133	No	No	No	Yes	2.65
Control	C/G	C/A	C/C	40	Male	37.34	81	124	90	152	43	95	87	No	Yes	No	No	2.23
Control	G/G	A/A	C/C	41	Male	23.94	61	93	85	226	53	162	68	No	No	No	Yes	3.04
Control	G/G	A/A	C/C	41	Male	24.94	69	111	102	166	46	105	93	No	No	No	No	2.27
Control	G/G	A/A	C/C	43	Male	27.73	72	115	85	211	39	142	191	No	No	No	Yes	3.65
Control	G/G	A/A	C/C	38	Male	28.66	79	117	108	226	33	138	344	No	No	No	Yes	4.17
Control	C/G	C/A	C/C	43	Male	28.93	60	106	85	303	23	139	185	Yes	No	No	Yes	5.99
Control	C/G	C/A	C/C	45	Male	32.97	62	98	88	207	34	141	199	No	No	No	Yes	4.12
Control	G/G	A/A	C/C	45	Male	29.58	69	108	87	222	46	134	261	Yes	No	No	Yes	2.94
Control	C/G	C/A	C/T	61	Male	28.76	69	113	84	223	34	151	238	No	No	No	Yes	4.52
Control	C/G	C/A	C/C	65	Male	26.02	77	130	133	114	36	58	124	No	Yes	Yes	Yes	1.59
Control	G/G	A/A	C/C	62	Male	29.42	75	126	93	195	38	128	186	No	Yes	No	Yes	3.41
Control	G/G	A/A	C/C	58	Male	29.19	75	122	154	167	31	103	202	Yes	No	Yes	Yes	3.3
Control	C/G	C/A	C/T	63	Male	28.16	78	129	148	206	31	132	268	No	Yes	Yes	Yes	4.32
Control	C/C	C/C	C/T	41	Male	26.98	64	104	84	154	39	97	118	No	No	No	Yes	2.49
Control	G/G	A/A	C/C	43	Male	28.36	74	108	99	206	35	145	164	Yes	No	No	Yes	4.13
Control	G/G	A/A	C/C	46	Male	39.28	87	127	120	275	49	188	240	Yes	Yes	No	Yes	3.87
Control	C/C	C/C	C/C	46	Male	31.21	65	111	91	144	31	58	343	No	No	No	Yes	1.85
Control	C/C	C/C	C/T	58	Male	27.8	64	113	103	174	53	101	120	No	No	No	No	1.89
Control	G/G	A/A	C/C	52	Male	31.21	67	105	89	186	36	123	170	Yes	No	No	Yes	3.41
Control	C/G	C/A	C/T	52	Male	28.53	91	148	78	164	39	107	111	No	Yes	No	Yes	2.73
Control	G/G	A/A	C/C	55	Male	29.39	65	106	99	161	37	80	273	No	No	No	Yes	2.18
Control	G/G	A/A	C/C	59	Male	29.58	89	136	101	123	29	64	187	No	Yes	No	Yes	2.22
Control	C/G	C/A	C/C	45	Male	23.41	58	93	84	174	43	115	95	No	No	No	No	2.67
Control	G/G	A/A	C/C	57	Male	23.64	67	110	79	190	49	119	139	No	No	No	No	2.42
Control	G/G	A/A	C/C	46	Male	26.14	56	89	93	206	60	128	115	No	No	No	No	2.11
Control	G/G	A/A	C/C	50	Male	24	61	98	82	196	41	143	76	No	No	No	Yes	3.47
Control	G/G	A/A	C/C	48	Male	31.03	67	113	87	188	43	115	186	No	No	No	Yes	2.65
Control	C/G	C/A	C/C	45	Male	32.13	72	107	80	175	33	114	175	No	No	No	Yes	3.42
Control	C/G	C/A	C/T	54	Male	29.61	80	127	93	138	25	89	152	No	Yes	No	Yes	3.5
Control	G/G	A/A	C/C	73	Male	30.56	59	123	98	175	31	110	214	No	No	No	Yes	3.54
Control	C/G	C/A	C/C	40	Male	31.44	75	127	104	204	28	74	641	Yes	Yes	No	Yes	2.66
Control	C/G	C/C	C/C	46	Male	27.03	81	119	99	208	25	91	580	Yes	Yes	No	Yes	3.69
Control	G/G	A/A	C/C	65	Male	27.86	75	155	153	154	57	79	109	No	Yes	Yes	No	1.39
Control	C/C	C/C	C/C	62	Male	32.75	70	114	96	223	43	148	198	No	No	No	Yes	3.47
Control	G/G	A/A	C/C	40	Male	23.49	59	97	82	168	32	119	103	Yes	No	No	Yes	3.73
Control	G/G	A/A	C/C	46	Male	28.41	82	106	93	230	36	121	454	No	Yes	No	Yes	3.31
Control	C/G	C/A	C/C	59	Male	35.4	72	112	160	125	40	57	176	No	No	Yes	Yes	1.43
Control	G/G	A/A	C/C	51	Male	27.23	69	107	88	174	36	123	93	No	No	No	Yes	3.41
Control	G/G	A/A	C/C	68	Male	21.44	54	103	86	180	48	118	83	No	No	No	No	2.46
Control	G/G	A/A	C/C	54	Male	26.73	72	119	85	186	43	124	120	No	No	No	No	2.9
Control	G/G	A/A	C/C	36	Male	25.89	57	95	80	166	35	119	75	No	No	No	Yes	3.39
Control	G/G	A/A	C/C	51	Male	31.47	83	131	95	209	42	139	175	No	Yes	No	Yes	3.35
Control	G/G	A/A	C/C	62	Male	26.03	66	126	96	142	39	89	87	No	Yes	No	Yes	2.26
Control	G/G	A/A	C/C	46	Male	39.69	83	126	92	147	41	91	95	No	Yes	No	No	2.22
Control	G/G	A/A	C/C	49	Male	31.52	73	114	82	200	45	126	183	No	No	No	Yes	2.79
Control	G/G	C/A	C/C	60	Male	29.44	67	101	88	232	50	134	297	No	No	No	Yes	2.68
Control	C/G	C/A	C/C	72	Male	31.11	67	116	252	153	22	63	423	Yes	No	Yes	Yes	2.88
Control	G/G	A/A	C/C	63	Female	36.66	78	128	95	163	23	97	269	Yes	Yes	No	Yes	4.13
Control	C/C	C/C	C/T	45	Male	31.26	79	129	281	288	27	97	203	No	Yes	Yes	Yes	3.6
Control	C/C	C/C	C/C	48	Male	23.02	62	100	91	157	45	103	58	No	No	No	No	2.28
Control	G/G	A/A	C/C	57	Male	23.26	61	104	99	163	70	70	141	No	No	No	No	1.01
Control	G/G	A/A	C/C	58	Male	26.03	68	106	78	210	39	140	195	Yes	No	No	Yes	3.58
Control	G/G	A/A	C/C	42	Male	25.91	75	120	91	214	57	146	68	No	No	No	Yes	2.56
Control	G/G	A/A	C/C	45	Male	31.69	88	137	89	182	48	111	141	Yes	Yes	No	No	2.33
Control	G/G	A/A	C/C	45	Male	24.99	56	102	86	216	34	152	185	No	No	No	Yes	4.53
Control	C/G	C/A	C/C	54	Male	22.62	60	97	91	122	37	72	80	No	No	No	Yes	1.95
Control	G/G	A/A	C/C	68	Male	30.01	75	127	104	161	33	106	137	No	Yes	No	Yes	3.2
Control	G/G	A/A	C/C	51	Male	30.99	73	111	77	202	47	141	91	No	No	No	Yes	3.04
Control	G/G	C/A	C/T	50	Male	26.88	66	106	117	153	43	65	279	No	No	No	Yes	1.5
Control	G/G	A/A	C/C	56	Male	27.65	67	115	80	163	65	87	69	Yes	No	No	No	1.35
Control	G/G	A/A	C/C	41	Male	22.4	67	104	73	162	42	99	135	No	No	No	No	2.37
Control	G/G	A/A	C/C	38	Male	30.18	70	105	90	186	31	107	293	Yes	No	No	Yes	3.42
Control	C/G	C/A	C/C	67	Male	30.51	80	144	104	169	36	112	133	No	Yes	No	Yes	3.14
Control	G/G	A/A	C/C	57	Male	25.06	71	108	82	213	53	148	78	No	No	No	Yes	2.83
Control	C/G	C/A	C/C	63	Male	32.34	77	128	261	194	40	132	139	Yes	Yes	Yes	Yes	3.26
Control	C/G	C/A	C/C	49	Male	28.82	74	111	73	213	53	115	281	No	No	No	Yes	2.16
Control	C/G	C/A	C/C	51	Male	26.34	70	111	195	137	34	91	74	No	No	Yes	Yes	2.64
Control	G/G	A/A	C/T	61	Male	26.13	63	94	85	211	45	141	157	Yes	No	No	Yes	3.17
Control	C/G	C/A	C/C	62	Male	27.08	74	129	100	163	29	99	217	No	Yes	No	Yes	3.39
Control	G/G	A/A	C/C	69	Male	28.24	60	101	90	188	40	103	279	No	No	No	Yes	2.56
Control	G/G	A/A	C/C	45	Male	30.56	83	132	152	185	33	116	224	Yes	Yes	Yes	Yes	3.49
Control	G/G	A/A	C/C	53	Male	27.65	71	113	88	201	28	140	204	Yes	No	No	Yes	4.93
Control	G/G	A/A	C/C	42	Male	28.52	79	118	92	208	54	132	135	No	No	No	Yes	2.42
Control	C/G	C/A	C/C	58	Male	26.93	72	117	84	160	28	102	184	Yes	No	No	Yes	3.69
Control	G/G	A/A	C/C	54	Male	27.44	78	114	83	148	56	83	59	No	No	No	No	1.48
Control	C/C	C/C	C/C	41	Male	29.07	64	103	99	162	22	75	404	Yes	No	No	Yes	3.46
Control	G/G	A/A	C/C	45	Male	28.72	77	118	72	186	42	108	227	No	No	No	Yes	2.58
Control	G/G	C/A	C/T	59	Male	26.03	66	112	79	192	39	142	69	No	No	No	Yes	3.64
Control	C/C	C/C	C/T	64	Male	27.37	86	133	88	208	28	149	194	No	Yes	No	Yes	5.27
Control	C/G	A/A	C/C	39	Male	29.96	77	133	210	176	54	103	114	No	Yes	Yes	No	1.9
Control	G/G	A/A	C/C	61	Male	31.06	69	116	75	143	32	98	81	No	No	No	Yes	3.04
Control	C/G	C/A	C/C	48	Male	32.94	92	158	89	109	29	47	206	No	Yes	No	Yes	1.62
Control	G/G	A/A	C/C	68	Male	26.81	73	143	124	151	60	68	148	No	Yes	Yes	No	1.14
Control	G/G	C/A	C/C	43	Male	31.79	98	160	93	190	36	121	209	No	Yes	No	Yes	3.38
Control	G/G	A/A	C/C	49	Male	32.84	82	125	101	146	29	94	147	No	Yes	No	Yes	3.22
Control	G/G	C/A	C/C	26	Male	24.12	73	114	85	201	42	130	178	No	No	No	Yes	3.11
Control	G/G	A/A	C/C	41	Female	26.29	64	101	77	194	46	118	182	No	No	No	Yes	2.54
Control	C/G	C/A	C/T	40	Male	31.71	61	108	85	127	44	69	89	No	No	No	No	1.58
Control	G/G	A/A	C/C	44	Male	25.34	74	131	89	173	43	100	191	No	Yes	No	Yes	2.34
Control	G/G	A/A	C/C	27	Male	27.7	84	134	99	209	39	145	154	No	Yes	No	Yes	3.76
Control	C/G	C/A	C/C	48	Male	30.31	75	113	91	162	38	91	205	No	No	No	Yes	2.39
Control	G/G	A/A	C/C	52	Male	26.16	71	113	145	219	42	136	251	No	No	Yes	Yes	3.22
Control	C/G	C/A	C/C	45	Male	29.94	80	123	88	221	44	156	131	No	No	No	Yes	3.59
Control	G/G	A/A	C/C	44	Male	27.03	61	112	98	222	28	166	178	No	No	No	Yes	6.03
Control	G/G	A/A	C/C	48	Male	27.68	63	102	93	243	31	143	429	Yes	No	No	Yes	4.63
Control	C/G	C/A	C/C	51	Male	33.56	72	115	96	247	40	178	180	No	No	No	Yes	4.42
Control	C/G	C/A	C/C	51	Male	26.69	70	117	93	204	55	130	121	No	No	No	Yes	2.35
Control	G/G	A/A	C/C	65	Male	24.12	72	107	89	233	38	178	289	No	No	No	Yes	4.7
Control	C/G	C/A	C/T	43	Male	29.34	78	121	84	220	30	145	282	Yes	No	No	Yes	4.9
Control	C/C	C/C	C/T	41	Male	30.48	80	124	86	256	34	168	332	No	No	No	Yes	4.94
Control	G/G	A/A	C/C	54	Male	24.23	81	126	80	205	36	122	292	Yes	Yes	No	Yes	3.4
Control	G/G	A/A	C/C	59	Male	28.13	64	103	83	178	54	113	65	Yes	No	No	No	2.1
Control	G/G	A/A	C/C	49	Male	28.19	81	125	86	205	50	100	346	No	Yes	No	Yes	2.02
Control	C/G	C/A	C/C	52	Male	30.75	68	110	121	183	32	125	165	No	No	Yes	Yes	3.94
Control	G/G	A/A	C/C	54	Male	24.58	79	123	103	161	56	90	98	No	No	No	No	1.62
Control	C/G	C/A	C/T	63	Male	26.74	68	121	89	208	46	137	151	No	No	No	Yes	2.97
Control	C/G	C/A	C/C	53	Male	22.06	67	97	80	144	68	66	62	No	No	No	No	0.96
Control	C/G	C/A	C/C	46	Male	25.86	76	114	84	182	23	102	355	No	No	No	Yes	4.52
Control	G/G	A/A	C/C	72	Male	32.53	76	115	107	211	42	147	138	No	No	No	Yes	3.52
Control	C/G	C/A	C/C	53	Male	29.47	82	126	94	179	32	117	185	No	Yes	No	Yes	3.63
Control	C/G	C/A	C/T	58	Male	24.58	88	137	113	183	31	115	232	Yes	Yes	No	Yes	3.68
Control	C/G	C/A	C/T	55	Female	30.81	79	62	83	223	37	153	205	No	No	No	Yes	4.14
Control	G/G	A/A	C/C	53	Male	23.8	59	97	99	146	42	93	72	No	No	No	No	2.23
Control	G/G	A/A	C/C	59	Male	25.16	73	108	101	187	40	111	221	No	No	No	Yes	2.76
Control	G/G	A/A	C/C	52	Male	23.95	76	118	95	198	46	137	102	Yes	No	No	Yes	3
Control	C/G	C/A	C/C	47	Male	37.1	72	115	114	177	46	111	126	No	No	No	No	2.42
Control	G/G	A/A	C/C	51	Male	36.33	77	122	91	222	33	159	189	No	No	No	Yes	4.87
Control	G/G	A/A	C/C	54	Female	28.46	78	132	87	176	54	92	185	No	Yes	No	Yes	1.7
Control	G/G	A/A	C/C	61	Female	29.71	76	132	93	149	38	72	198	No	Yes	No	Yes	1.87
Control	G/G	A/A	C/C	54	Female	31.34	65	108	92	201	41	119	262	No	No	No	Yes	2.87
Control	G/G	A/A	C/C	47	Female	25.76	77	119	75	269	61	176	141	No	No	No	Yes	2.88
Control	G/G	A/A	C/C	49	Female	28.38	84	157	107	216	50	144	155	No	Yes	No	Yes	2.9
Control	G/G	A/A	C/C	62	Female	31.3	65	102	84	124	31	71	127	Yes	No	No	Yes	2.28
Control	G/G	A/A	C/C	61	Female	38.3	68	123	83	183	39	112	202	Yes	No	No	Yes	2.86
Control	G/G	A/A	C/C	58	Female	30.46	71	107	82	153	56	81	100	No	No	No	No	1.45
Control	C/G	C/A	C/C	71	Female	23.34	60	96	87	306	50	231	159	No	No	No	Yes	4.61
Control	G/G	A/A	C/C	58	Female	26.77	72	110	76	184	61	110	84	No	No	No	No	1.8
Control	G/G	A/A	C/C	54	Female	29.35	77	129	105	254	38	171	284	No	Yes	No	Yes	4.49
Control	C/G	C/A	C/C	66	Female	28.37	70	105	113	174	35	109	188	No	No	No	Yes	3.16
Control	G/G	A/A	C/C	54	Female	34.24	77	133	112	216	62	130	149	No	Yes	Yes	Yes	2.1
Control	G/G	A/A	C/C	60	Female	33.3	77	117	113	159	34	96	179	No	No	No	Yes	2.83
Control	G/G	A/A	C/C	56	Female	26.56	87	151	79	250	70	160	122	No	Yes	No	Yes	2.29
Control	C/G	C/A	C/C	58	Female	27.58	76	121	103	240	59	162	87	Yes	No	No	Yes	2.73
Control	G/G	A/A	C/C	57	Female	25.43	71	116	92	177	67	100	113	No	No	No	No	1.48
Control	C/G	C/A	C/T	64	Female	25.85	78	125	74	171	52	104	73	No	No	No	No	1.99
Control	G/G	A/A	C/C	66	Female	26.4	66	103	83	148	52	82	57	No	No	No	No	1.56
Control	G/G	A/A	C/C	56	Female	24.58	64	98	83	205	63	125	117	No	No	No	No	1.98
Control	G/G	A/A	C/C	56	Female	29.7	60	110	93	240	65	160	93	No	No	No	Yes	2.46
Control	G/G	A/A	C/C	50	Female	28.12	62	104	232	163	39	102	104	No	No	Yes	Yes	2.59
Control	C/G	C/A	C/C	58	Female	27.84	60	96	90	226	36	157	182	No	No	No	Yes	4.36
Control	C/G	C/A	C/C	71	Female	30.38	54	89	88	155	28	96	187	No	No	No	Yes	3.46
Control	C/G	C/A	C/C	69	Female	25.81	63	105	84	189	36	125	152	No	No	No	Yes	3.46
Control	G/G	C/A	C/C	54	Male	29.51	64	104	89	222	36	122	377	No	No	No	Yes	3.36
Control	G/G	A/A	C/C	64	Female	33.35	63	105	257	238	29	159	277	Yes	No	Yes	Yes	5.42
Control	C/G	C/A	C/C	71	Female	24.51	54	83	78	212	38	140	166	No	No	No	Yes	3.7
Control	C/G	C/A	C/C	50	Male	36.13	63	119	139	183	23	120	211	No	No	Yes	Yes	5.13
Control	G/G	A/A	C/C	59	Female	29.91	64	100	105	189	38	127	125	No	No	No	Yes	3.36
Control	C/G	C/A	C/C	59	Female	26.29	61	92	83	214	50	139	107	Yes	No	No	Yes	2.77
Control	C/G	C/A	C/C	56	Female	22.73	70	102	94	236	51	158	125	No	No	No	Yes	3.1
Control	G/G	A/A	C/C	63	Female	38.07	90	158	90	130	29	57	178	Yes	Yes	No	Yes	1.98
Control	G/G	A/A	C/C	63	Female	27.21	53	92	80	157	29	103	133	No	No	No	Yes	3.61
Control	G/G	A/A	C/C	62	Female	31.29	79	121	112	179	30	92	345	No	No	No	Yes	3.07
Control	G/G	A/A	C/C	59	Female	28.38	57	98	78	185	22	141	115	Yes	No	No	Yes	6.29
Control	G/G	A/A	C/C	56	Female	22.98	66	100	81	149	52	79	70	No	No	No	No	1.51
Control	G/G	A/A	C/C	45	Female	28.1	72	115	86	157	53	75	114	No	No	No	No	1.42
Control	G/G	C/A	C/C	66	Female	30.26	87	135	107	165	52	95	94	No	Yes	No	No	1.84
Control	C/G	A/A	C/C	53	Female	29.68	78	127	99	200	58	122	138	No	Yes	No	No	2.12
Control	G/G	C/A	C/C	51	Female	36.87	66	102	95	194	35	129	148	No	No	No	Yes	3.72
Control	G/G	C/C	C/C	55	Female	28.95	76	121	100	323	29	100	135	No	No	No	Yes	3.49
Control	G/G	A/A	C/C	49	Female	26.89	70	106	90	165	47	94	108	No	No	No	No	1.99
Control	C/G	A/A	C/C	68	Female	33.42	64	105	250	164	54	89	102	No	No	Yes	No	1.64
Control	G/G	A/A	C/C	46	Female	25.81	63	96	84	258	55	166	193	No	No	No	Yes	3.03
Control	G/G	A/A	C/C	62	Female	27.43	75	116	85	246	45	169	167	No	No	No	Yes	3.74
Control	G/G	A/A	C/C	46	Female	33.86	68	110	80	164	40	101	133	No	No	No	No	2.53
Control	G/G	A/A	C/C	46	Female	30.52	74	108	110	161	25	89	279	Yes	No	No	Yes	3.6
Control	G/G	C/C	C/T	49	Female	34.84	71	110	88	147	36	86	146	Yes	No	No	Yes	2.37
Control	C/C	C/A	C/C	65	Male	36.65	73	116	85	231	45	160	137	No	No	No	Yes	3.59
Control	C/G	C/C	C/C	66	Female	25.03	66	100	95	215	56	126	160	No	No	No	Yes	2.26
Control	C/G	C/A	C/C	49	Female	26.22	72	103	96	170	38	104	143	Yes	No	No	Yes	2.73
Control	G/G	C/A	C/C	51	Female	26.1	68	106	81	172	34	105	181	No	No	No	Yes	3.08
Control	G/G	A/A	C/C	52	Female	31.13	66	101	90	243	42	149	291	No	No	No	Yes	3.59
Control	G/G	A/A	C/C	52	Female	21.35	58	93	62	120	50	57	69	No	No	No	No	1.14
Control	C/G	C/A	C/C	50	Female	26.96	73	111	104	177	52	94	155	No	No	No	Yes	1.81
Control	G/G	C/A	C/C	51	Female	37.66	77	121	104	164	36	101	151	No	No	No	Yes	2.78
Control	C/G	A/A	C/C	54	Female	31.1	68	103	78	144	45	79	100	No	No	No	No	1.75
Control	G/G	C/A	C/C	52	Female	34.65	67	100	88	155	42	93	87	Yes	No	No	No	2.23
Control	C/G	C/A	C/C	54	Female	26.49	86	145	84	188	42	118	126	No	Yes	No	No	2.83
Control	G/G	A/A	C/C	53	Female	26.35	70	102	150	225	40	157	132	No	No	Yes	Yes	3.93
Control	C/G	C/A	C/C	56	Female	28.18	68	114	88	181	35	96	282	No	No	No	Yes	2.77
Control	C/G	C/A	C/C	48	Female	31.78	67	117	119	186	45	117	110	Yes	No	No	No	2.63
